# Supplementary material for: PARP1 Promotes Heart Regeneration and Cardiomyocyte Proliferation
Source: Int J Biol Sci. 2024 Feb 11;20(5):1602–16. doi: 10.7150/ijbs.85526 (PMC10929182; doi:10.7150/ijbs.85526)
Supplement: Supplementary file 2 — Supplementary table 1. [file ijbsv20p1602s2.xlsx]

## Sheet: NRCM
N	Unused	%Cov(95)	Accession	Gene	Description	Mw(kD)	Equivalents	Others	Peptides(95%)	Spectra
1	109.39	30.71	G3V6P7	Myh9	Myosin heavy chain 9-like 1 OS=Rattus norvegicus OX=10116 GN=Myh9 PE=1 SV=1	226.413			55	79
	Conf	Sequence	Modifications	Cleavages	dMass	Prec MW	Prec m/z	Theor MW	Theor m/z	Theor z	Spectrum	Time	PrecursorElution
	95.41	NTNPNFVR			-0.00205454	960.476	481.245	960.478	481.246	2	1.1.1.1573.14	17.8624	17.9731
	96.51	QTLENERGELANEVK	Gln->pyro-Glu@N-term	missed R-G@7	0.000279729	1711.84	856.926	1711.84	856.926	2	1.1.1.2173.36	42.7793	42.8734
	97.22	QLEEAEEEAQR			-0.000340121	1330.6	666.307	1330.6	666.307	2	1.1.1.1570.19	17.7578	17.9316
	97.24	TLEDEAKTHEAQIQEMR	Oxidation(M)@16	missed K-T@7	0.00485576	2043.96	682.327	2043.95	682.325	3	1.1.1.1988.7	35.0797	35.1715
	97.31	HEMPPHIYAITDTAYR	Oxidation(M)@3		0.00259831	1929.91	644.31	1929.9	644.309	3	1.1.1.2106.8	39.9738	39.7439
	97.99	QAQQERDELADEIANSSGK	Gln->pyro-Glu@N-term	missed R-D@6	0.0067199	2070.95	1036.48	2070.95	1036.48	2	1.1.1.2335.40	49.4686	49.433
	98.41	AKLQEMESAVK	Oxidation(M)@6	missed K-L@2	-0.000112714	1248.64	625.326	1248.64	625.326	2	1.1.1.1419.7	11.5233	11.5004
	99	AGKLDPHLVLDQLR		missed K-L@3	-0.00102406	1573.89	525.638	1573.89	525.639	3	1.1.1.2453.2	54.3295	54.4496
	99	AKLQEMESAVK	Oxidation(M)@6	missed K-L@2	-0.00206581	1248.64	625.325	1248.64	625.326	2	1.1.1.1427.8	11.8559	11.6661
	99	ALEEAMEQKAELER	Oxidation(M)@6	missed K-A@9	-0.00160565	1661.79	831.903	1661.79	831.904	2	1.1.1.1719.31	23.9233	24.2234
	99	ALEEAMEQKAELER	Oxidation(M)@6	missed K-A@9	-0.00160565	1661.79	831.903	1661.79	831.904	2	1.1.1.1727.26	24.2588	24.2234
	99	ALEQQVEEMKTQLEELEDELQATEDAK	Oxidation(M)@9	missed K-T@10	0.0109075	3162.49	1055.17	3162.48	1055.17	3	1.1.1.2915.29	73.5808	73.638
	99	ALEQQVEEMKTQLEELEDELQATEDAKLR	Oxidation(M)@9	missed K-T@10; missed K-L@27	0.01105	3431.67	858.925	3431.66	858.923	4	1.1.1.2918.13	73.6944	73.5536
	99	ANLQIDQINTDLNLER			-0.000133849	1868.96	935.487	1868.96	935.487	2	1.1.1.2638.8	62.0736	61.9188
	99	ANLQIDQINTDLNLER			-0.00120154	1868.96	935.486	1868.96	935.487	2	1.1.1.2622.4	61.4139	61.4682
	99	ANLQIDQINTDLNLER			0.00307085	1868.96	935.488	1868.96	935.487	2	1.1.1.2630.6	61.7399	61.9188
	99	ASIAALEAK			-0.000506025	872.496	437.255	872.497	437.256	2	1.1.1.1833.3	28.658	28.6915
	99	ASIAALEAK			0.000714664	872.497	437.256	872.497	437.256	2	1.1.1.1841.2	28.9843	28.8965
	99	ASREEILAQAKENEK		missed R-E@3; missed K-E@11	0.000208712	1714.89	572.636	1714.89	572.636	3	1.1.1.1666.9	21.7112	21.7707
	99	ASREEILAQAKENEK		missed R-E@3; missed K-E@11	0.00392986	1714.89	429.729	1714.89	429.729	4	1.1.1.1668.2	21.7757	21.7707
	99	DFSALESQLQDTQELLQEENRQK		missed R-Q@21	0.00293356	2748.32	917.115	2748.32	917.114	3	1.1.1.2924.21	73.9546	74.0189
	99	DLEGLSQRLEEK		missed R-L@8	0.00105962	1415.73	708.871	1415.73	708.87	2	1.1.1.2264.4	46.5282	46.5919
	99	DLEGLSQRLEEK		missed R-L@8	0.00105962	1415.73	708.871	1415.73	708.87	2	1.1.1.2272.18	46.8559	46.5919
	99	DVLLQVEDERR		missed R-R@10	0.000416743	1370.72	686.365	1370.72	686.365	2	1.1.1.2115.7	40.3329	40.4384
	99	ELEDATETADAMNR	Oxidation(M)@12		-0.000555684	1580.66	791.338	1580.66	791.339	2	1.1.1.1631.10	20.2905	20.2548
	99	ELEDATETADAMNR	Oxidation(M)@12		-0.000677753	1580.66	791.338	1580.66	791.339	2	1.1.1.1623.22	19.9617	20.2548
	99	ELETQISELQEDLESER			0.00100861	2046.96	1024.49	2046.96	1024.49	2	1.1.1.2837.16	70.3173	70.3792
	99	HEMPPHIYAITDTAYR	Oxidation(M)@3		0.00259831	1929.91	644.31	1929.9	644.309	3	1.1.1.2098.9	39.6468	39.7439
	99	HSQAVEELAEQLEQTK			-0.00370933	1838.9	920.456	1838.9	920.458	2	1.1.1.2468.11	54.9699	54.9507
	99	IAQLEEELEEEQGNTELINDR			-0.000773075	2471.17	1236.59	2471.17	1236.59	2	1.1.1.2639.10	62.1186	62.2465
	99	IAQLEEELEEEQGNTELINDR			-0.000773075	2471.17	1236.59	2471.17	1236.59	2	1.1.1.2647.11	62.4456	62.2465
	99	IAQLEEELEEEQGNTELINDRLK		missed R-L@21	-0.00170613	2712.34	905.122	2712.35	905.122	3	1.1.1.2682.8	63.8838	64.0229
	99	IAQLEEELEEEQGNTELINDRLK		missed R-L@21	-0.00170613	2712.34	905.122	2712.35	905.122	3	1.1.1.2690.9	64.2196	64.0229
	99	IAQLEEELEEEQGNTELINDRLKK		missed R-L@21; missed K-K@23	0.00410334	2840.44	711.118	2840.44	711.117	4	1.1.1.2570.2	59.2462	59.324
	99	IAQLEEQLDNETKER		missed K-E@13	-0.000260888	1814.9	605.974	1814.9	605.974	3	1.1.1.2120.10	40.5349	40.7265
	99	IAQLEEQLDNETKER		missed K-E@13	0.0067031	1814.91	908.461	1814.9	908.458	2	1.1.1.2129.18	40.9266	40.7265
	99	IIGLDQVAGMSETALPGAFK	Oxidation(M)@10		0.000145048	2033.05	1017.53	2033.05	1017.53	2	1.1.1.2793.6	68.4791	68.3807
	99	KANLQIDQINTDLNLER		missed K-A@1	-0.002924	1997.05	666.691	1997.05	666.692	3	1.1.1.2452.3	54.2908	54.3671
	99	KANLQIDQINTDLNLER		missed K-A@1	-0.002924	1997.05	666.691	1997.05	666.692	3	1.1.1.2455.4	54.4161	54.3671
	99	KFDQLLAEEK		missed K-F@1	-0.00033449	1219.64	610.83	1219.64	610.83	2	1.1.1.2009.7	35.924	36.0704
	99	KFDQLLAEEK		missed K-F@1	-0.00033449	1219.64	610.83	1219.64	610.83	2	1.1.1.2017.23	36.2571	36.0704
	99	KFDQLLAEEK		missed K-F@1	0.00174068	1219.65	610.831	1219.64	610.83	2	1.1.1.2001.5	35.5953	35.7021
	99	KFDQLLAEEKTISAK		missed K-F@1; missed K-T@10	-0.000373206	1719.94	574.321	1719.94	574.321	3	1.1.1.2250.4	45.9424	46.0979
	99	KKVEAQLQELQVK		missed K-K@1; missed K-V@2	-0.00100054	1539.9	514.306	1539.9	514.307	3	1.1.1.1898.6	31.3551	31.2612
	99	KLVWVPSTK		missed K-L@1	-0.000836155	1056.63	529.323	1056.63	529.324	2	1.1.1.2053.8	37.7512	37.6175
	99	KLVWVPSTK		missed K-L@1	-0.00120236	1056.63	529.323	1056.63	529.324	2	1.1.1.2045.14	37.4222	37.492
	99	KVEAQLQELQVK		missed K-V@1	-0.000885406	1411.8	706.909	1411.8	706.909	2	1.1.1.2019.15	36.3448	36.6494
	99	KVEAQLQELQVK		missed K-V@1	-0.000885406	1411.8	706.909	1411.8	706.909	2	1.1.1.2027.23	36.6726	36.6494
	99	KVEAQLQELQVK		missed K-V@1	-0.000885406	1411.8	706.909	1411.8	706.909	2	1.1.1.2035.18	37.0024	36.6494
	99	LQQELDDLLVDLDHQR			0.000147634	1948.99	650.669	1948.99	650.669	3	1.1.1.2891.3	72.547	72.7098
	99	LQQELDDLLVDLDHQR			0.000147634	1948.99	650.669	1948.99	650.669	3	1.1.1.2899.2	72.8825	72.7098
	99	LQQLFNHTMFILEQEEYQR	Oxidation(M)@9		0.00812644	2482.2	828.408	2482.2	828.406	3	1.1.1.2671.6	63.4208	63.4459
	99	LQVELDSVTGLLNQSDSK			-0.00372973	1945	973.506	1945	973.507	2	1.1.1.2815.14	69.4023	69.4224
	99	LQVELDSVTGLLNQSDSK			-0.00372973	1945	973.506	1945	973.507	2	1.1.1.2823.3	69.7221	69.4224
	99	LTKDFSALESQLQDTQELLQEENR		missed K-D@3	0.00477317	2834.4	945.807	2834.39	945.805	3	1.1.1.2908.17	73.2743	73.3416
	99	LTKDFSALESQLQDTQELLQEENRQK		missed K-D@3; missed R-Q@24	0.00302739	3090.55	773.645	3090.55	773.644	4	1.1.1.2832.3	70.0903	69.9583
	99	LVWVPSTK			-0.0012528	928.537	465.276	928.538	465.276	2	1.1.1.2167.4	42.4983	42.4072
	99	NAEQFKDQADKASTR		missed K-D@6; missed K-A@11	0.000516052	1707.82	570.28	1707.82	570.28	3	1.1.1.1522.3	15.7571	15.995
	99	NAEQFKDQADKASTR		missed K-D@6; missed K-A@11	0.000516052	1707.82	570.28	1707.82	570.28	3	1.1.1.1530.8	16.0955	15.995
	99	NAEQFKDQADKASTR		missed K-D@6; missed K-A@11	0.00106536	1707.82	570.28	1707.82	570.28	3	1.1.1.1377.7	9.7996	9.7815
	99	NGFEPASLKEEVGEEAIVELVENGKK		missed K-E@9; missed K-K@25	0.0027624	2814.43	939.151	2814.43	939.15	3	1.1.1.2865.10	71.4837	71.4583
	99	NMDPLNDNIATLLHQSSDKFVSELWK	Oxidation(M)@2	missed K-F@19	0.00853057	3030.48	758.628	3030.48	758.626	4	1.1.1.2986.2	76.4393	76.4356
	99	NTDQASMPDNTAAQKVSHLLGINVTDFTR	Oxidation(M)@7	missed K-V@15	0.00452725	3159.53	1054.18	3159.53	1054.18	3	1.1.1.2881.20	72.1415	72.2903
	99	NTDQASMPDNTAAQKVSHLLGINVTDFTR	Oxidation(M)@7	missed K-V@15	0.00971727	3159.54	790.891	3159.53	790.889	4	1.1.1.2883.8	72.2157	72.2903
	99	QAQQERDELADEIANSSGKGALALEEK		missed R-D@6; missed K-G@19	0.000109409	2899.42	725.861	2899.42	725.861	4	1.1.1.2444.6	53.9713	53.9561
	99	QKHSQAVEELAEQLEQTKR		missed K-H@2; missed K-R@18	0.00121625	2251.16	563.797	2251.16	563.796	4	1.1.1.2300.9	48.0007	47.9903
	99	QKHSQAVEELAEQLEQTKR	Gln->pyro-Glu@N-term	missed K-H@2; missed K-R@18	0.00185545	2234.13	559.54	2234.13	559.54	4	1.1.1.2421.5	53.0127	52.9643
	99	QLEEAEEEAQR			-0.000340121	1330.6	666.307	1330.6	666.307	2	1.1.1.1578.17	18.0856	17.9316
	99	QLEEAEEEAQRANASR		missed R-A@11	0.00222573	1829.85	610.958	1829.85	610.957	3	1.1.1.1789.25	26.8215	26.9224
	99	QLEEAEEEAQRANASR	Gln->pyro-Glu@N-term	missed R-A@11	-0.00253565	1812.82	907.418	1812.82	907.419	2	1.1.1.2324.4	49.0186	49.1054
	99	RQLEEAEEEAQRANASR		missed R-Q@1; missed R-A@12	0.000518805	1985.95	662.991	1985.95	662.991	3	1.1.1.1784.22	26.6162	26.6296
	99	TELADKVSKLQVELDSVTGLLNQSDSK		missed K-V@6; missed K-L@9	0.000904789	2916.53	730.14	2916.53	730.14	4	1.1.1.2954.4	75.1905	75.1423
	99	TRLQQELDDLLVDLDHQR		missed R-L@2	-0.00275703	2206.13	736.384	2206.13	736.385	3	1.1.1.2963.2	75.4912	75.5255
	99	VISGVLQLGNIVFKK		missed K-K@14	0.00171361	1613.99	539.004	1613.99	539.003	3	1.1.1.2836.2	70.2579	70.2537
	99	VRTELADKVSK		missed R-T@2; missed K-V@8	0.000731227	1244.71	415.911	1244.71	415.91	3	1.1.1.1472.2	13.7012	13.7786
	99	VSHLLGINVTDFTR			-0.00112708	1570.85	524.622	1570.85	524.623	3	1.1.1.2636.2	61.9674	61.9599
	99	VVFQEFR			0.000521081	923.487	462.751	923.487	462.751	2	1.1.1.2157.4	42.0741	42.1949
	99	YAEERDRAEAEAR		missed R-D@5; missed R-A@7	0.00594781	1564.73	522.584	1564.72	522.582	3	1.1.1.1401.4	10.7805	10.8064
	99	YKASIAALEAK		missed K-A@2	-0.00154592	1163.65	582.834	1163.66	582.835	2	1.1.1.1943.4	33.206	33.2369
2	93.53	26.25	G3V8B0	Myh7	Myosin-7 OS=Rattus norvegicus OX=10116 GN=Myh7 PE=1 SV=1	222.9		P02564	46	60
	Conf	Sequence	Modifications	Cleavages	dMass	Prec MW	Prec m/z	Theor MW	Theor m/z	Theor z	Spectrum	Time	PrecursorElution
	95.08	KVQHELDEAEER		missed K-V@1	0.000299258	1481.71	494.911	1481.71	494.911	3	1.1.1.1471.6	13.6657	13.7371
	97.29	QLEAEKLELQSALEEAEASLEHEEGKILR		missed K-L@6; missed K-I@26	-0.00480762	3291.68	823.927	3291.68	823.928	4	1.1.1.2979.5	76.1561	76.2709
	97.51	QAEEAEEQANTNLSKFR	Deamidated(N)@10	missed K-F@15	0.0153984	1964.92	655.982	1964.91	655.976	3	1.1.1.2023.13	36.5051	36.5252
	97.8	DLEEATLQHEATAAALRK		missed R-K@17	0.00295323	1966.01	656.346	1966.01	656.345	3	1.1.1.2286.5	47.4329	47.3713
	98.03	ANSEVAQWR			0.000452499	1059.51	530.762	1059.51	530.762	2	1.1.1.1748.3	25.1286	24.9799
	98.56	TKYETDAIQR		missed K-Y@2	-0.00199115	1223.61	612.814	1223.61	612.815	2	1.1.1.1522.5	15.7637	15.9535
	98.73	ELENELEAEQKR		missed K-R@11	-0.00491272	1486.72	744.368	1486.73	744.37	2	1.1.1.1810.21	27.7089	27.8069
	99	AKLQTENGELSR		missed K-L@2	0.00436593	1344.7	449.242	1344.7	449.241	3	1.1.1.1517.2	15.5631	15.5849
	99	ALQEAHQQALDDLQAEEDKVNTLTK		missed K-V@19	-0.00134324	2807.39	936.805	2807.39	936.805	3	1.1.1.2554.4	58.6009	58.7087
	99	ALQEAHQQALDDLQAEEDKVNTLTK		missed K-V@19	0.00357363	2807.4	702.857	2807.39	702.856	4	1.1.1.2558.3	58.7572	58.7087
	99	ANDDLKENIAIVERR		missed K-E@6; missed R-R@14	-0.000646321	1754.93	585.983	1754.93	585.983	3	1.1.1.2097.9	39.6091	39.6209
	99	AQLEFNQIKAEIER		missed K-A@9	0.000616379	1687.89	563.637	1687.89	563.637	3	1.1.1.2461.2	54.6593	54.6961
	99	DIDDLELTLAKVEKEK		missed K-V@11; missed K-E@14	-0.00356134	1857.99	620.337	1857.99	620.338	3	1.1.1.2741.2	66.3017	66.3368
	99	DLEEATLQHEATAAALR			0.000340921	1837.92	919.966	1837.92	919.966	2	1.1.1.2399.9	52.1259	52.3017
	99	DLEEATLQHEATAAALR			0.000340921	1837.92	919.966	1837.92	919.966	2	1.1.1.2409.29	52.5331	52.3017
	99	DVFVPDDKEEFVK		missed K-E@8	0.00409196	1565.77	783.89	1565.76	783.888	2	1.1.1.2258.7	46.2998	46.3459
	99	DVFVPDDKEEFVKAK		missed K-E@8; missed K-A@13	-0.000442455	1764.89	589.305	1764.89	589.305	3	1.1.1.2120.8	40.5316	40.603
	99	ELENELEAEQKR		missed K-R@11	0.00265552	1486.73	744.372	1486.73	744.37	2	1.1.1.1818.22	28.0524	28.1032
	99	GTLEDQIIQANPALEAFGNAK			0.00296723	2199.12	1100.57	2199.12	1100.57	2	1.1.1.2916.16	73.6121	73.638
	99	HADSVAELGEQIDNLQR			-0.00281208	1893.92	947.965	1893.92	947.966	2	1.1.1.2445.10	54.0182	53.9561
	99	HRLQNEIEDLMVDVER	Oxidation(M)@11	missed R-L@2	-0.000683228	2010.98	671.333	2010.98	671.334	3	1.1.1.2426.16	53.2319	53.2578
	99	HRLQNEIEDLMVDVER	Oxidation(M)@11	missed R-L@2	0.000232287	2010.98	671.334	2010.98	671.334	3	1.1.1.2417.7	52.8476	52.8392
	99	IEDEQALGSQLQK			0.00149712	1457.74	729.876	1457.74	729.875	2	1.1.1.1956.35	33.7638	33.9849
	99	IEELEEELEAER			-0.000201927	1487.7	744.857	1487.7	744.857	2	1.1.1.2372.18	50.9973	51.2724
	99	IEELEEELEAER			-0.000201927	1487.7	744.857	1487.7	744.857	2	1.1.1.2380.16	51.3296	51.2724
	99	IEELEEELEAERTAR		missed R-T@12	-0.000140592	1815.88	606.302	1815.89	606.302	3	1.1.1.2285.8	47.3912	47.535
	99	IEELEEELEAERTAR		missed R-T@12	-0.000140592	1815.88	606.302	1815.89	606.302	3	1.1.1.2293.9	47.7137	47.535
	99	ILNPAAIPEGQFIDSR			-0.000444963	1739.92	870.967	1739.92	870.968	2	1.1.1.2625.7	61.5401	61.7142
	99	ILNPAAIPEGQFIDSR			-0.000444963	1739.92	870.967	1739.92	870.968	2	1.1.1.2633.6	61.8559	61.7142
	99	KHADSVAELGEQIDNLQR		missed K-H@1	0.00595012	2022.02	675.014	2022.01	675.012	3	1.1.1.2349.15	50.0379	50.0647
	99	KKHADSVAELGEQIDNLQR		missed K-K@1; missed K-H@2	0.000586174	2150.11	538.534	2150.11	538.534	4	1.1.1.2241.7	45.5649	45.6402
	99	KLAEQELIETSER		missed K-L@1	0.00146875	1544.81	515.943	1544.8	515.942	3	1.1.1.2014.9	36.1211	36.1529
	99	KLAEQELIETSERVQLLHSQNTSLINQK		missed K-L@1; missed R-V@13	-0.000295525	3248.74	813.191	3248.74	813.191	4	1.1.1.2588.3	59.9955	60.0716
	99	KVQHELDEAEERADIAESQVNK		missed K-V@1; missed R-A@12	0.00279552	2537.24	635.317	2537.24	635.316	4	1.1.1.2127.8	40.8344	40.8905
	99	LAEQELIETSER			0.00645521	1416.72	709.365	1416.71	709.362	2	1.1.1.2101.7	39.7746	39.9889
	99	LAEQELIETSER			0.00645521	1416.72	709.365	1416.71	709.362	2	1.1.1.2109.6	40.0963	39.9889
	99	LAEQELIETSERVQLLHSQNTSLINQK		missed R-V@12	0.00382719	3120.65	781.169	3120.64	781.168	4	1.1.1.2678.2	63.698	63.7751
	99	LAQRLQDAEEAVEAVNAK		missed R-L@4	0.0036646	1954.02	652.346	1954.01	652.345	3	1.1.1.2369.14	50.8682	50.9798
	99	LLSNLFANYAGADAPVDK			-0.00528445	1877.95	939.981	1877.95	939.983	2	1.1.1.2759.22	67.0598	67.1231
	99	LQDAEEAVEAVNAK			0.00285511	1485.73	743.874	1485.73	743.873	2	1.1.1.2098.11	39.6535	39.8256
	99	LQDAEEAVEAVNAK			0.00285511	1485.73	743.874	1485.73	743.873	2	1.1.1.2106.10	39.9804	39.8256
	99	LQNEIEDLMVDVER	Oxidation(M)@9		-0.00213515	1717.82	859.916	1717.82	859.917	2	1.1.1.2547.7	58.3173	58.3801
	99	NALAHALQSAR			-0.00195932	1150.62	576.317	1150.62	576.318	2	1.1.1.1907.14	31.7309	31.8836
	99	NALAHALQSAR			-0.00195932	1150.62	576.317	1150.62	576.318	2	1.1.1.1915.4	32.0602	31.8836
	99	NAYEESLEHLETFKR		missed K-R@14	0.000552706	1864.9	622.639	1864.9	622.639	3	1.1.1.2410.7	52.5561	52.6309
	99	NLQEEISDLTEQLGSTGK			0.00139495	1960.96	981.487	1960.96	981.487	2	1.1.1.2951.16	75.0802	75.1843
	99	NNLLQAELEELR			-0.00312822	1440.75	721.384	1440.76	721.386	2	1.1.1.2830.5	70.0075	70.2117
	99	NNLLQAELEELR			-0.00312822	1440.75	721.384	1440.76	721.386	2	1.1.1.2838.4	70.3433	70.2117
	99	QAEEAEEQANTNLSK			-0.00491927	1660.75	831.382	1660.75	831.384	2	1.1.1.1558.8	17.2713	17.3173
	99	QKYEESQSELESSQKEAR		missed K-Y@2; missed K-E@15	-0.000736786	2155	719.341	2155	719.342	3	1.1.1.1572.29	17.8403	17.8901
	99	QLDEKEALISQLTR		missed K-E@5	-0.00495197	1642.88	822.449	1642.89	822.452	2	1.1.1.2426.25	53.2394	53.2156
	99	QLDEKEALISQLTR	Gln->pyro-Glu@N-term	missed K-E@5	-0.0055348	1625.86	813.936	1625.86	813.938	2	1.1.1.2687.6	64.0714	64.1469
	99	SEFKLELDDVTSNMEQIIK	Oxidation(M)@14	missed K-L@4	0.000300702	2254.1	752.375	2254.1	752.375	3	1.1.1.2670.4	63.3712	63.3634
	99	SLSTELFK			-0.00136774	923.495	462.755	923.496	462.755	2	1.1.1.2305.4	48.2081	48.1593
	99	TKYETDAIQR		missed K-Y@2	-0.00199115	1223.61	612.814	1223.61	612.815	2	1.1.1.1530.10	16.1005	15.9535
	99	VQLLHSQNTSLINQK			0.0017307	1721.94	574.989	1721.94	574.988	3	1.1.1.2058.16	37.9655	38.0331
	99	VRELENELEAEQKR		missed R-E@2; missed K-R@13	-0.00118088	1741.89	581.639	1741.9	581.639	3	1.1.1.1855.17	29.5782	29.6033
	99	VRELENELEAEQKR		missed R-E@2; missed K-R@13	0.00139735	1741.9	436.482	1741.9	436.481	4	1.1.1.1854.5	29.5261	29.5613
	99	VVDSLQTSLDAETR			0.000502307	1532.77	767.392	1532.77	767.391	2	1.1.1.2174.25	42.8124	42.7461
	99	VVDSLQTSLDAETR			0.000897307	1532.77	767.392	1532.77	767.391	2	1.1.1.2166.33	42.4801	42.7461
14	20.67	24.66	G3V885	Myh6	Myosin-6 OS=Rattus norvegicus OX=10116 GN=Myh6 PE=1 SV=2	223.381		P02563	44	60
	Conf	Sequence	Modifications	Cleavages	dMass	Prec MW	Prec m/z	Theor MW	Theor m/z	Theor z	Spectrum	Time	PrecursorElution
	95.03	DGQVINETSQHHDDLE			0.00335596	1835.8	918.905	1835.79	918.903	2	1.1.1.1764.14	25.794	25.4313
	96.97	EEAESTLQSFRQDVDNASLAR		missed R-Q@11	0.0135357	2365.13	789.383	2365.11	789.379	3	1.1.1.2618.5	61.2349	61.1404
	97.09	DGQVINETSQHHDDLE			0.000182187	1835.79	918.903	1835.79	918.903	2	1.1.1.1805.34	27.5068	27.8069
	97.35	QDVDNASLAR			-0.00167143	1087.52	544.769	1087.53	544.77	2	1.1.1.1526.16	15.9317	15.8299
	98.01	NLQEAEEWYKSKFADLSEAANR		missed K-S@10; missed K-F@12	0.00144791	2598.24	867.086	2598.24	867.086	3	1.1.1.2787.11	68.2261	68.2562
	98.32	DVRQQYESVAAK		missed R-Q@3	0.000288221	1392.7	697.357	1392.7	697.357	2	1.1.1.1736.31	24.6288	24.9377
	98.48	ETNLESLPLVDTHSKR		missed K-R@15	-0.000461111	1837.95	460.495	1837.95	460.496	4	1.1.1.2181.3	43.0912	43.297
	98.48	FANYIDKVR		missed K-V@7	-0.000351194	1124.6	563.306	1124.6	563.306	2	1.1.1.1958.18	33.8338	33.9425
	98.48	LLQDSVDFSLADAINTEFK			0.000835831	2125.06	1063.54	2125.06	1063.54	2	1.1.1.2996.6	76.8774	76.8064
	98.55	FADLSEAANR			-0.000434004	1092.52	547.267	1092.52	547.267	2	1.1.1.1872.18	30.2919	29.8542
	98.66	SRLGDLYEEEMR	Oxidation(M)@11	missed R-L@2	0.000149185	1512.69	757.351	1512.69	757.351	2	1.1.1.2058.37	37.983	38.1168
	98.88	QDVDNASLAR			-0.00191557	1087.52	544.769	1087.53	544.77	2	1.1.1.1537.10	16.3924	15.9535
	98.96	NLQEAEEWYK			-0.000235849	1308.6	655.307	1308.6	655.307	2	1.1.1.2229.10	45.0748	45.3889
	99	DGQVINETSQHHDDLE			0.00323389	1835.8	918.905	1835.79	918.903	2	1.1.1.1734.28	24.5518	24.6004
	99	DGQVINETSQHHDDLE			0.00335596	1835.8	918.905	1835.79	918.903	2	1.1.1.1748.4	25.1402	25.4313
	99	DVRQQYESVAAK		missed R-Q@3	0.000288221	1392.7	697.357	1392.7	697.357	2	1.1.1.1744.30	24.9664	24.9377
	99	EEAESTLQSFR			-0.00170573	1295.6	648.806	1295.6	648.807	2	1.1.1.2046.26	37.4744	37.4077
	99	EMEENFALEAANYQDTIGR	Oxidation(M)@2		0.00281177	2215.97	1108.99	2215.97	1108.99	2	1.1.1.2536.12	57.8813	58.0094
	99	EMEENFALEAANYQDTIGR	Oxidation(M)@2		0.00281177	2215.97	1108.99	2215.97	1108.99	2	1.1.1.2544.6	58.2101	58.0094
	99	ETNLESLPLVDTHSK			0.00115747	1681.85	841.934	1681.85	841.933	2	1.1.1.2313.7	48.5611	48.8604
	99	ETNLESLPLVDTHSK			0.00115747	1681.85	841.934	1681.85	841.933	2	1.1.1.2316.8	48.682	48.9012
	99	ETNLESLPLVDTHSK			0.00115747	1681.85	841.934	1681.85	841.933	2	1.1.1.2321.6	48.8861	48.9012
	99	ETNLESLPLVDTHSK			0.00115747	1681.85	841.934	1681.85	841.933	2	1.1.1.2329.9	49.2186	48.9012
	99	ETNLESLPLVDTHSKR		missed K-R@15	-3.44013e-05	1837.95	919.984	1837.95	919.984	2	1.1.1.2178.37	42.9958	43.297
	99	ETNLESLPLVDTHSKR		missed K-R@15	0.00220069	1837.96	613.659	1837.95	613.658	3	1.1.1.2182.13	43.1419	43.338
	99	ETNLESLPLVDTHSKR		missed K-R@15	0.00220069	1837.96	613.659	1837.95	613.658	3	1.1.1.2186.5	43.3263	43.338
	99	ETNLESLPLVDTHSKR		missed K-R@15	0.00220069	1837.96	613.659	1837.95	613.658	3	1.1.1.2194.5	43.6459	43.338
	99	FADLSEAANR			-0.000922278	1092.52	547.267	1092.52	547.267	2	1.1.1.1856.21	29.6233	29.6033
	99	FADLSEAANR			-0.000922278	1092.52	547.267	1092.52	547.267	2	1.1.1.1864.22	29.9596	29.6033
	99	FADLSEAANRNNDALR		missed R-N@10	0.000455523	1775.86	592.959	1775.86	592.959	3	1.1.1.2035.6	36.9924	37.0267
	99	FANYIDKVR		missed K-V@7	-0.000351194	1124.6	563.306	1124.6	563.306	2	1.1.1.1950.14	33.4968	33.6071
	99	FLEQQNKILLAELEQLKGQGK		missed K-I@7; missed K-G@17	-4.71509e-06	2426.35	809.792	2426.35	809.792	3	1.1.1.2809.12	69.1407	69.044
	99	FLEQQNKILLAELEQLKGQGK		missed K-I@7; missed K-G@17	0.000229247	2426.35	607.596	2426.35	607.596	4	1.1.1.2802.2	68.841	69.044
	99	FLEQQNKILLAELEQLKGQGK		missed K-I@7; missed K-G@17	0.000229247	2426.35	607.596	2426.35	607.596	4	1.1.1.2810.2	69.1745	69.044
	99	HLREYQDLLNVK		missed R-E@3	-8.18511e-05	1526.82	509.947	1526.82	509.947	3	1.1.1.2177.7	42.9248	43.1704
	99	HLREYQDLLNVK		missed R-E@3	-8.18511e-05	1526.82	509.947	1526.82	509.947	3	1.1.1.2185.3	43.2602	43.1704
	99	HLREYQDLLNVK		missed R-E@3	-8.18511e-05	1526.82	509.947	1526.82	509.947	3	1.1.1.2193.2	43.5907	43.1704
	99	HLREYQDLLNVK	Deamidated(Q)@6	missed R-E@3	0.01821	1527.82	510.281	1527.8	510.275	3	1.1.1.2180.8	43.0531	43.1704
	99	ILLAELEQLKGQGK		missed K-G@10	-0.00223954	1538.9	770.458	1538.9	770.459	2	1.1.1.2477.3	55.3293	55.32
	99	ILLAELEQLKGQGK		missed K-G@10	0.000237479	1538.9	513.975	1538.9	513.975	3	1.1.1.2474.2	55.2046	55.32
	99	ILLAELEQLKGQGK		missed K-G@10	0.000237479	1538.9	513.975	1538.9	513.975	3	1.1.1.2482.2	55.5377	55.32
	99	ISLPLPNFSSLNLR			-0.00118638	1569.89	785.951	1569.89	785.951	2	1.1.1.2980.4	76.1961	75.7719
	99	ISLPLPNFSSLNLR			-0.00167465	1569.89	785.95	1569.89	785.951	2	1.1.1.2954.10	75.1955	75.5255
	99	ISLPLPNFSSLNLR			0.000522569	1569.89	785.952	1569.89	785.951	2	1.1.1.2963.4	75.5003	75.7306
	99	ISLPLPNFSSLNLR			0.000522569	1569.89	785.952	1569.89	785.951	2	1.1.1.2971.3	75.8221	75.7306
	99	KLHDEEIQELQAQIQEQHVQIDVDVSKPDLTAALR		missed K-L@1	0.00847672	4036.1	673.69	4036.09	673.688	6	1.1.1.2813.4	69.3028	69.3388
	99	KLHDEEIQELQAQIQEQHVQIDVDVSKPDLTAALR		missed K-L@1	0.00847672	4036.1	673.69	4036.09	673.688	6	1.1.1.2817.3	69.4743	69.3388
	99	KLHDEEIQELQAQIQEQHVQIDVDVSKPDLTAALR		missed K-L@1	0.00994154	4036.1	673.69	4036.09	673.688	6	1.1.1.2828.2	69.9206	69.5044
	99	KVESLQEEIAFLK		missed K-V@1	-0.00256205	1532.84	767.428	1532.84	767.43	2	1.1.1.2612.3	60.9854	61.2634
	99	KVESLQEEIAFLK		missed K-V@1	-0.00256205	1532.84	767.428	1532.84	767.43	2	1.1.1.2620.3	61.3119	61.2634
	99	KVESLQEEIAFLKK		missed K-V@1; missed K-K@13	-0.00171199	1660.94	554.653	1660.94	554.654	3	1.1.1.2436.2	53.6338	53.8331
	99	KVESLQEEIAFLKK		missed K-V@1; missed K-K@13	-0.00171199	1660.94	554.653	1660.94	554.654	3	1.1.1.2444.2	53.9613	53.8331
	99	LGDLYEEEMR	Oxidation(M)@9		-0.00343971	1269.55	635.783	1269.55	635.785	2	1.1.1.1902.16	31.5287	31.8418
	99	LGDLYEEEMR	Oxidation(M)@9		-0.00343971	1269.55	635.783	1269.55	635.785	2	1.1.1.1910.23	31.8635	31.8418
	99	LGDLYEEEMR	Oxidation(M)@9		-0.00343971	1269.55	635.783	1269.55	635.785	2	1.1.1.1915.6	32.0669	31.8418
	99	LHDEEIQELQAQIQEQHVQIDVDVSKPDLTAALR			0.0109111	3908	978.008	3907.99	978.005	4	1.1.1.2880.12	72.093	72.2061
	99	LHDEEIQELQAQIQEQHVQIDVDVSKPDLTAALR			0.0109111	3908	978.008	3907.99	978.005	4	1.1.1.2888.6	72.4317	72.2061
	99	LHDEEIQELQAQIQEQHVQIDVDVSKPDLTAALR			0.0109111	3908	978.008	3907.99	978.005	4	1.1.1.2896.10	72.7633	72.3323
	99	LHDEEIQELQAQIQEQHVQIDVDVSKPDLTAALR			0.0113038	3908	782.608	3907.99	782.606	5	1.1.1.2889.4	72.4633	72.2483
	99	LHDEEIQELQAQIQEQHVQIDVDVSKPDLTAALR			0.0138407	3908.01	978.009	3907.99	978.005	4	1.1.1.2904.14	73.1026	73.1302
	99	LHDEEIQELQAQIQEQHVQIDVDVSKPDLTAALR	Deamidated(Q)@19		0.0169542	3908.99	782.806	3908.98	782.802	5	1.1.1.2898.3	72.8431	72.7943
	99	LLQDSVDFSLADAINTEFK			0.00034756	2125.06	1063.54	2125.06	1063.54	2	1.1.1.2988.16	76.5448	76.1041
	99	LLQDSVDFSLADAINTEFK			0.000591695	2125.06	1063.54	2125.06	1063.54	2	1.1.1.2972.11	75.8817	76.1041
	99	LLQDSVDFSLADAINTEFK			0.000591695	2125.06	1063.54	2125.06	1063.54	2	1.1.1.2980.11	76.2078	76.1041
	99	LLQDSVDFSLADAINTEFK			0.00449786	2125.06	1063.54	2125.06	1063.54	2	1.1.1.3005.4	77.2412	76.8884
	99	LLQDSVDFSLADAINTEFKNTR		missed K-N@19	0.00024694	2496.25	833.091	2496.25	833.091	3	1.1.1.2941.9	74.6621	74.6432
	99	LLQDSVDFSLADAINTEFKNTR		missed K-N@19	0.00024694	2496.25	833.091	2496.25	833.091	3	1.1.1.2949.10	74.9862	74.6432
	99	LLQDSVDFSLADAINTEFKNTR		missed K-N@19	0.00152865	2496.25	833.091	2496.25	833.091	3	1.1.1.2958.2	75.2923	75.2738
	99	LLQDSVDFSLADAINTEFKNTR		missed K-N@19	0.00152865	2496.25	833.091	2496.25	833.091	3	1.1.1.2974.9	75.946	75.8539
	99	LLQDSVDFSLADAINTEFKNTR		missed K-N@19	0.00171176	2496.25	833.091	2496.25	833.091	3	1.1.1.2986.6	76.4426	76.5184
	99	LLQDSVDFSLADAINTEFKNTR		missed K-N@19	0.00445828	2496.25	833.092	2496.25	833.091	3	1.1.1.2966.3	75.6233	75.5255
	99	LLQDSVDFSLADAINTEFKNTR		missed K-N@19	0.00958513	2496.26	833.094	2496.25	833.091	3	1.1.1.2995.3	76.8139	76.9709
	99	LQEEMLQREEAESTLQSFR	Oxidation(M)@5	missed R-E@8	0.00288459	2339.11	780.71	2339.11	780.709	3	1.1.1.2385.10	51.5458	51.4383
	99	LQEEMLQREEAESTLQSFRQDVDNASLAR	Oxidation(M)@5	missed R-E@8; missed R-Q@19	-0.00251404	3408.62	1137.21	3408.62	1137.21	3	1.1.1.2753.25	66.8217	66.9546
	99	LQEEMLQREEAESTLQSFRQDVDNASLAR	Oxidation(M)@5	missed R-E@8; missed R-Q@19	0.00394676	3408.63	853.164	3408.62	853.163	4	1.1.1.2751.6	66.7228	66.9546
	99	LQEEMLQREEAESTLQSFRQDVDNASLAR	Oxidation(M)@5	missed R-E@8; missed R-Q@19	0.00394676	3408.63	853.164	3408.62	853.163	4	1.1.1.2759.15	67.054	66.9546
	99	MALDIEIATYR	Oxidation(M)@1		-0.00281355	1310.65	656.333	1310.65	656.334	2	1.1.1.2438.5	53.726	53.9973
	99	MALDIEIATYR	Oxidation(M)@1		-0.00281355	1310.65	656.333	1310.65	656.334	2	1.1.1.2446.8	54.0468	53.9973
	99	MALDIEIATYR	Oxidation(M)@1		-0.00281355	1310.65	656.333	1310.65	656.334	2	1.1.1.2454.8	54.3758	53.9973
	99	MALDIEIATYRK	Oxidation(M)@1	missed R-K@11	-0.000424803	1438.75	720.382	1438.75	720.382	2	1.1.1.2228.7	45.033	45.3469
	99	MALDIEIATYRK	Oxidation(M)@1	missed R-K@11	-0.000424803	1438.75	720.382	1438.75	720.382	2	1.1.1.2234.26	45.2881	45.4309
	99	MALDIEIATYRK	Oxidation(M)@1	missed R-K@11	-0.000424803	1438.75	720.382	1438.75	720.382	2	1.1.1.2242.20	45.6176	45.4309
	99	MALDIEIATYRK	Oxidation(M)@1	missed R-K@11	-0.000546872	1438.75	720.381	1438.75	720.382	2	1.1.1.2250.11	45.9599	45.5146
	99	NLQEAEEWYKSK		missed K-S@10	0.00200601	1523.73	762.871	1523.73	762.87	2	1.1.1.2151.24	41.837	42.1101
	99	NLQEAEEWYKSK		missed K-S@10	0.00200601	1523.73	762.871	1523.73	762.87	2	1.1.1.2159.31	42.1815	42.1101
	99	NLQEAEEWYKSKFADLSEAANR		missed K-S@10; missed K-F@12	0.00144791	2598.24	867.086	2598.24	867.086	3	1.1.1.2789.2	68.3059	68.2562
	99	QVDQLTNDKAR	Gln->pyro-Glu@N-term	missed K-A@9	0.0012784	1269.63	635.824	1269.63	635.823	2	1.1.1.1758.12	25.543	25.7991
	99	QVDQLTNDKAR	Gln->pyro-Glu@N-term	missed K-A@9	0.0012784	1269.63	635.824	1269.63	635.823	2	1.1.1.1766.18	25.8694	25.8401
	99	RQVDQLTNDKAR		missed R-Q@1; missed K-A@10	0.00143349	1442.76	481.927	1442.76	481.927	3	1.1.1.1400.2	10.7357	10.6845
	99	SKFADLSEAANR		missed K-F@2	6.02689e-05	1307.65	654.831	1307.65	654.831	2	1.1.1.1837.10	28.8395	29.1018
	99	SKFADLSEAANR		missed K-F@2	6.02689e-05	1307.65	654.831	1307.65	654.831	2	1.1.1.1845.27	29.1675	29.1018
	99	SLYSSSPGGAYVTR			-0.000937112	1443.7	722.856	1443.7	722.857	2	1.1.1.1983.10	34.8739	35.0898
	99	SLYSSSPGGAYVTR			-0.000937112	1443.7	722.856	1443.7	722.857	2	1.1.1.1991.8	35.203	35.0898
	99	SLYSSSPGGAYVTR			-0.000937112	1443.7	722.856	1443.7	722.857	2	1.1.1.1999.9	35.527	35.0898
	99	SLYSSSPGGAYVTR			-0.00154745	1443.7	722.856	1443.7	722.857	2	1.1.1.2007.13	35.8605	35.4163
	99	SLYSSSPGGAYVTR			-0.00179159	1443.7	722.856	1443.7	722.857	2	1.1.1.2015.22	36.1743	35.7431
	99	SLYSSSPGGAYVTR			0.00101598	1443.7	722.857	1443.7	722.857	2	1.1.1.2023.17	36.5118	36.0704
	99	SRLGDLYEEEMRELR	Oxidation(M)@11	missed R-L@2; missed R-E@12	0.00341804	1910.92	637.98	1910.92	637.979	3	1.1.1.2406.3	52.3896	52.4247
	99	TNEKVELQELNDR		missed K-V@4	-0.0022225	1586.79	794.401	1586.79	794.402	2	1.1.1.1911.25	31.9184	32.2936
	99	TNEKVELQELNDR		missed K-V@4	-5.10123e-05	1586.79	529.937	1586.79	529.937	3	1.1.1.1919.7	32.2308	32.3348
	99	TVETRDGQVINETSQHHDDLE		missed R-D@5	0.00425701	2422.1	808.375	2422.1	808.374	3	1.1.1.1830.28	28.5597	28.484
	99	VESLQEEIAFLK			-0.00330891	1404.75	703.381	1404.75	703.382	2	1.1.1.2770.5	67.5106	67.5457
	99	VEVERDNLAEDIMR	Oxidation(M)@13	missed R-D@5	0.00230319	1703.82	568.946	1703.81	568.946	3	1.1.1.2048.11	37.5457	37.6592
3	78.2	71.03	P31000	Vim	Vimentin OS=Rattus norvegicus OX=10116 GN=Vim PE=1 SV=2	53.733	G3V8C3		41	103		Mass spectrome results
	Conf	Sequence	Modifications	Cleavages	dMass	Prec MW	Prec m/z	Theor MW	Theor m/z	Theor z	Spectrum	Time	PrecursorElution
	97.09	VAELYEEEMR	Oxidation(M)@9		-0.00192422	1283.57	642.792	1283.57	642.792	2	1.1.1.1806.29	27.5388	27.3855
	97.38	AQYETIAAK			-0.0020111	993.511	497.763	993.513	497.764	2	1.1.1.1586.11	18.4018	18.3465
	97.45	QVEVLTNQR			-0.00139404	1085.58	543.798	1085.58	543.799	2	1.1.1.1659.4	21.4168	21.2352
	98.84	VAELYEEEMR	Oxidation(M)@9		-0.00192422	1283.57	642.792	1283.57	642.792	2	1.1.1.1798.30	27.2033	27.3855
	99	ADVDAATLAR			-0.00201275	1001.51	501.763	1001.51	501.764	2	1.1.1.1735.11	24.5703	24.7264
	99	ADVDAATLAR			-0.00201275	1001.51	501.763	1001.51	501.764	2	1.1.1.1743.14	24.9101	24.7264
	99	AKLQEEIQLREEAENNLAAFR		missed K-L@2; missed R-E@10	-0.000965033	2471.28	618.826	2471.28	618.826	4	1.1.1.2577.3	59.5355	59.5308
	99	ARVDVERDNLIDDLQR		missed R-V@2; missed R-D@7	-9.05138e-07	1925.99	643.005	1925.99	643.005	3	1.1.1.2303.15	48.1325	48.2441
	99	ARVDVERDNLIDDLQR		missed R-V@2; missed R-D@7	0.00166007	1925.99	482.506	1925.99	482.505	4	1.1.1.2304.3	48.1648	48.2441
	99	DGEVVSEATQQQHEVL			0.000908079	1767.83	884.922	1767.83	884.921	2	1.1.1.2150.34	41.804	41.8141
	99	DGEVVSEATQQQHEVL			0.000908079	1767.83	884.922	1767.83	884.921	2	1.1.1.2158.36	42.1433	41.8141
	99	DIRAQYETIAAK		missed R-A@3	-0.000735391	1377.72	689.87	1377.73	689.87	2	1.1.1.2025.23	36.5878	36.7329
	99	DIRAQYETIAAK		missed R-A@3	-0.000735391	1377.72	689.87	1377.73	689.87	2	1.1.1.2034.25	36.9661	36.7329
	99	EEAENNLAAFRADVDAATLAR		missed R-A@11	0.00274372	2246.1	749.706	2246.09	749.705	3	1.1.1.2685.2	63.9853	64.0229
	99	FASEASGYQDNIARLEEEIR		missed R-L@14	-0.000271685	2297.09	766.705	2297.09	766.705	3	1.1.1.2719.4	65.3969	65.4295
	99	FLEQQNAALAAEVNR			-0.000321293	1672.85	837.434	1672.85	837.434	2	1.1.1.2272.26	46.8684	46.4278
	99	FLEQQNAALAAEVNR			-7.71557e-05	1672.85	837.434	1672.85	837.434	2	1.1.1.2264.5	46.5341	46.4688
	99	FLEQQNAALAAEVNR			0.00334076	1672.86	837.436	1672.85	837.434	2	1.1.1.2304.38	48.194	47.9903
	99	FLEQQNAALAAEVNRLK		missed R-L@15	-0.0012477	1914.03	639.018	1914.03	639.018	3	1.1.1.2582.4	59.7443	59.9046
	99	HLREYQDLLNVK		missed R-E@3	-8.18511e-05	1526.82	509.947	1526.82	509.947	3	1.1.1.2177.7	42.9248	43.1704
	99	HLREYQDLLNVK		missed R-E@3	-8.18511e-05	1526.82	509.947	1526.82	509.947	3	1.1.1.2185.3	43.2602	43.1704
	99	HLREYQDLLNVK		missed R-E@3	-8.18511e-05	1526.82	509.947	1526.82	509.947	3	1.1.1.2193.2	43.5907	43.1704
	99	HLREYQDLLNVK	Deamidated(Q)@6	missed R-E@3	0.01821	1527.82	510.281	1527.8	510.275	3	1.1.1.2180.8	43.0531	43.1704
	99	HQIQSYTCEIDALKGTNDSLMR	Carbamidomethyl(C)@8; Oxidation(M)@21	missed K-G@14	0.0131492	2595.22	866.08	2595.21	866.076	3	1.1.1.2329.10	49.2228	49.2687
	99	IESLNEEIAFLK			-0.00233236	1404.75	703.381	1404.75	703.382	2	1.1.1.2754.2	66.8346	67.0386
	99	IESLNEEIAFLK			-0.00233236	1404.75	703.381	1404.75	703.382	2	1.1.1.2762.6	67.1733	67.0386
	99	LGTTRAPSYGAGELLDFSLADAVNQEFLATR		missed R-A@5	-0.000213408	3282.65	1095.22	3282.65	1095.22	3	1.1.1.2992.4	76.7058	76.7242
	99	LLEGEESRINLPIQTFSALNFR		missed R-I@8	0.00439466	2546.35	849.792	2546.35	849.79	3	1.1.1.2939.8	74.5766	74.6017
	99	LQEEIQLREEAENNLAAFR		missed R-E@8	0.00264333	2272.15	758.39	2272.14	758.389	3	1.1.1.2665.6	63.1628	63.2388
	99	MALDVEIATYR	Oxidation(M)@1		-0.000646322	1296.64	649.326	1296.64	649.326	2	1.1.1.2341.15	49.7007	49.4745
	99	MALDVEIATYR	Oxidation(M)@1		-0.000768391	1296.64	649.326	1296.64	649.326	2	1.1.1.2325.3	49.0344	49.433
	99	MALDVEIATYR	Oxidation(M)@1		-0.00223321	1296.64	649.325	1296.64	649.326	2	1.1.1.2333.5	49.3634	49.3919
	99	MALDVEIATYR	Oxidation(M)@1		-0.00382011	1296.63	649.325	1296.64	649.326	2	1.1.1.2349.12	50.0354	49.9808
	99	MALDVEIATYRK	Oxidation(M)@1	missed R-K@11	0.000199297	1424.73	713.374	1424.73	713.374	2	1.1.1.2128.10	40.8787	40.7265
	99	NISEAEEWYK			0.000130223	1267.57	634.793	1267.57	634.793	2	1.1.1.2178.26	42.9833	43.0857
	99	NISEAEEWYKSK		missed K-S@10	-0.00742782	1482.69	742.353	1482.7	742.357	2	1.1.1.2081.27	38.9396	38.9987
	99	RIESLNEEIAFLK		missed R-I@1	-0.00167013	1560.85	781.432	1560.85	781.433	2	1.1.1.2611.2	60.9411	61.0172
	99	RIESLNEEIAFLK		missed R-I@1	-0.00167013	1560.85	781.432	1560.85	781.433	2	1.1.1.2619.3	61.2709	61.0172
	99	RIESLNEEIAFLKK		missed R-I@1; missed K-K@13	-0.00405939	1688.94	563.988	1688.95	563.989	3	1.1.1.2443.2	53.9218	53.9973
	99	TFGGAPGFSLGSPLSSPVFPR			-0.000316438	2077.06	1039.54	2077.06	1039.54	2	1.1.1.2927.19	74.0849	74.1875
	99	TNEKVELQELNDR		missed K-V@4	-0.0022225	1586.79	794.401	1586.79	794.402	2	1.1.1.1911.25	31.9184	32.2936
	99	TNEKVELQELNDR		missed K-V@4	-5.10123e-05	1586.79	529.937	1586.79	529.937	3	1.1.1.1919.7	32.2308	32.3348
	99	TNEKVELQELNDRFANYIEK		missed K-V@4; missed R-F@13	0.000351961	2452.22	818.415	2452.22	818.415	3	1.1.1.2667.7	63.247	63.2388
	99	TSGGAGGLGSLR			-1.58775e-05	1031.54	516.775	1031.54	516.775	2	1.1.1.1770.8	26.0185	25.595
	99	TSGGAGGLGSLR			0.000472398	1031.54	516.775	1031.54	516.775	2	1.1.1.1753.6	25.3321	25.3088
	99	TSGGAGGLGSLR			0.000594466	1031.54	516.776	1031.54	516.775	2	1.1.1.1762.4	25.6924	25.268
	99	VDVERDNLIDDLQR		missed R-D@5	-0.00335384	1698.85	567.291	1698.85	567.292	3	1.1.1.2386.4	51.568	51.6857
	99	VDVERDNLIDDLQR		missed R-D@5	-0.00806284	1698.85	850.43	1698.85	850.434	2	1.1.1.2389.17	51.7071	51.6444
	99	VSDLTQAANKNNDALR		missed K-N@10	0.00354106	1728.88	577.3	1728.88	577.299	3	1.1.1.1747.7	25.0944	25.1045
4	55.38	69.3	Q6P725	Des	Desmin OS=Rattus norvegicus OX=10116 GN=Des PE=1 SV=1	53.423		P48675	31	49		Name	peptides（95%）
	Conf	Sequence	Modifications	Cleavages	dMass	Prec MW	Prec m/z	Theor MW	Theor m/z	Theor z	Spectrum	Time	PrecursorElution
	96.41	EATTEFSVDAR			-0.000316071	1224.56	613.288	1224.56	613.288	2	1.1.1.1897.10	31.3204	30.8894
	97.32	GTVEPQLEAR			0.00294609	1098.57	550.292	1098.57	550.291	2	1.1.1.1710.9	23.532	23.5571
	99	AEAGVPAEFGIWTR			-0.000887589	1502.75	752.383	1502.75	752.383	2	1.1.1.2683.4	63.9075	64.0229
	99	AEAGVPAEFGIWTR			-0.000887589	1502.75	752.383	1502.75	752.383	2	1.1.1.2691.2	64.2339	64.0229
	99	AFGPGLQGGNAGSPAR			-0.00222568	1455.72	728.867	1455.72	728.868	2	1.1.1.1853.26	29.5058	29.7288
	99	AFGPGLQGGNAGSPAR			-0.00222568	1455.72	728.867	1455.72	728.868	2	1.1.1.1863.25	29.92	29.7288
	99	AGVAPLQVK			-0.00125502	881.532	441.773	881.533	441.774	2	1.1.1.1798.6	27.1833	27.2176
	99	ANLPQSFQVDTSK			-7.73873e-05	1433.71	717.865	1433.72	717.865	2	1.1.1.2115.9	40.3379	40.4384
	99	ANLPQSFQVDTSKAGVAPLQVK		missed K-A@13	0.00317193	2297.24	766.754	2297.24	766.753	3	1.1.1.2456.6	54.4606	54.4907
	99	ASGPGLNTTGVPASLPVEFTIDAK			-0.00311507	2341.21	1171.61	2341.22	1171.62	2	1.1.1.2839.32	70.4161	70.3792
	99	DAGEGLLAVQITDPEGKPK			-0.0016302	1937.01	969.512	1937.01	969.513	2	1.1.1.2442.9	53.91	53.9561
	99	EGSYSISVLYGEEEVPR			0.0136716	1912.92	957.467	1912.91	957.46	2	1.1.1.2579.11	59.6337	59.5723
	99	GAGTGGLGLAVEGPSEAK			-0.000558888	1569.8	785.907	1569.8	785.907	2	1.1.1.2140.29	41.3785	41.4765
	99	GAGTGGLGLAVEGPSEAK			-0.000558888	1569.8	785.907	1569.8	785.907	2	1.1.1.2148.33	41.7178	41.4765
	99	LVSNHSLHETSSVFVDSLTK			0.00595183	2199.12	550.788	2199.12	550.787	4	1.1.1.2383.3	51.4443	51.4794
	99	RAEFTVETR		missed R-A@1	-0.00739412	1107.56	554.787	1107.57	554.791	2	1.1.1.1662.4	21.5398	21.3184
	99	SGQSAAGASPAGGIDTR			-0.00150988	1501.71	751.862	1501.71	751.863	2	1.1.1.1568.7	17.6791	17.7662
	99	SGQSAAGASPAGGIDTR			-0.00150988	1501.71	751.862	1501.71	751.863	2	1.1.1.1576.14	18.0095	17.7662
	99	SPFSVGVSPSLDLSK			0.000726061	1518.79	760.404	1518.79	760.404	2	1.1.1.2570.4	59.2504	59.283
	99	TGVAINKPAEFTVDAK			0.0023096	1659.89	830.95	1659.88	830.949	2	1.1.1.2115.14	40.3512	40.3974
	99	VAQPSITDNKDGTVTVR		missed K-D@10	-0.00198084	1799.94	600.986	1799.94	600.987	3	1.1.1.1899.14	31.4031	31.4678
	99	VATVPQHATSGPGPADVSK			-0.00207571	1817.93	606.982	1817.93	606.983	3	1.1.1.1652.10	21.1326	21.2352
	99	VNQPASFAVSLNGAK			0.000658213	1501.79	751.902	1501.79	751.902	2	1.1.1.2246.17	45.7888	45.8072
	99	VTAQGPGLEPSGNIANK			-0.00162477	1651.85	826.933	1651.85	826.934	2	1.1.1.1861.28	29.8491	29.7706
	99	YGGDEIPFSPYR			-0.000105222	1399.64	700.828	1399.64	700.828	2	1.1.1.2423.19	53.108	53.1315
	99	YNDQHIPGSPFTAR			-0.000198137	1601.76	534.927	1601.76	534.927	3	1.1.1.2067.10	38.3392	38.2856
5	49.07	12.2	C0JPT7	Flna	Filamin A OS=Rattus norvegicus OX=10116 GN=Flna PE=1 SV=1	280.495			22	26		Myosin light chain 3	6
	Conf	Sequence	Modifications	Cleavages	dMass	Prec MW	Prec m/z	Theor MW	Theor m/z	Theor z	Spectrum	Time	Theor m/z
	95.24	YLTVAAVFR			0.000254102	1038.59	520.301	1038.59	520.3	2	1.1.1.2565.2	59.0444	490.616
	95.94	EVDEQMLNVQNK	Oxidation(M)@6		6.26784e-05	1461.68	731.846	1461.68	731.846	2	1.1.1.1700.34	23.1407	498.285
	98.63	EVDEQMLNVQNKNSSYFVEWIPNNVK	Oxidation(M)@6	missed K-N@12	0.00335004	3139.5	1047.51	3139.49	1047.5	3	1.1.1.2757.30	66.9821	594.988
	99	AILVDLEPGTMDSVR	Oxidation(M)@11		-0.00177361	1630.82	816.418	1630.82	816.419	2	1.1.1.2450.8	54.2285	594.988
	99	ALTVPELTQQVFDAK			-0.0022522	1658.89	830.45	1658.89	830.451	2	1.1.1.2821.4	69.6425	698.881
	99	ALTVPELTQQVFDAK			-0.0022522	1658.89	830.45	1658.89	830.451	2	1.1.1.2829.7	69.967	698.881
	99	ALTVPELTQQVFDAK			-0.0022522	1658.89	830.45	1658.89	830.451	2	1.1.1.2834.7	70.1783	698.881
	99	ALTVPELTQQVFDAK			-0.0022522	1658.89	830.45	1658.89	830.451	2	1.1.1.2839.14	70.3936	751.344
	99	EVDEQMLNVQNK	Oxidation(M)@6		6.26784e-05	1461.68	731.846	1461.68	731.846	2	1.1.1.1692.31	22.802	580.286
	99	FPGQLNADLR			-0.000457696	1129.59	565.801	1129.59	565.801	2	1.1.1.2182.9	43.1386	580.286
	99	FPGQLNADLR			0.000152648	1129.59	565.801	1129.59	565.801	2	1.1.1.2174.6	42.7966	6
	99	FPGQLNADLR			0.000994828	1129.59	565.802	1129.59	565.801	2	1.1.1.2166.13	42.4635	Theor m/z
	99	FWEVISDEHGIDPTGTYHGDSDLQLDR			0.00421964	3101.4	776.358	3101.4	776.357	4	1.1.1.2683.5	63.91	715.847
	99	FWEVISDEHGIDPTGTYHGDSDLQLDRISVYYNEATGGKYVPR		missed R-I@27; missed K-Y@39	0.0176275	4899.32	817.561	4899.31	817.558	6	1.1.1.2899.7	72.8866	467.771
	99	GHYTEGAELVDSVLDVVR			0.00118302	1957.98	653.666	1957.97	653.665	3	1.1.1.2941.2	74.6479	542.295
	99	GHYTEGAELVDSVLDVVRK		missed R-K@18	-0.000809939	2086.07	696.364	2086.07	696.364	3	1.1.1.2877.3	71.9625	641.821
	99	GHYTEGAELVDSVLDVVRK		missed R-K@18	-0.000809939	2086.07	696.364	2086.07	696.364	3	1.1.1.2885.2	72.2947	641.821
	99	GHYTEGAELVDSVLDVVRK		missed R-K@18	-0.000809939	2086.07	696.364	2086.07	696.364	3	1.1.1.2893.3	72.6308	706.875
	99	IMNTFSVVPSPK	Oxidation(M)@2		-0.00217196	1334.69	668.351	1334.69	668.352	2	1.1.1.2180.24	43.0664	964.961
	99	IREEYPDRIMNTFSVVPSPK	Oxidation(M)@10	missed R-E@2; missed R-I@8	0.00410207	2393.21	599.309	2393.2	599.309	4	1.1.1.2329.5	49.2028	6
	99	IREEYPDRIMNTFSVVPSPK	Oxidation(M)@10	missed R-E@2; missed R-I@8	0.00410207	2393.21	599.309	2393.2	599.309	4	1.1.1.2337.13	49.5297	Theor m/z
	99	ISVYYNEATGGK			-0.000978753	1300.63	651.322	1300.63	651.322	2	1.1.1.1926.10	32.5262	735.032
	99	ISVYYNEATGGKYVPR		missed K-Y@12	0.000516807	1815.92	606.313	1815.92	606.312	3	1.1.1.2144.10	41.5298	824.426
	99	ISVYYNEATGGKYVPR		missed K-Y@12	0.000516807	1815.92	606.313	1815.92	606.312	3	1.1.1.2152.11	41.8685	498.759
	99	KLAVNMVPFPR	Oxidation(M)@6	missed K-L@1	-0.00143239	1286.72	429.912	1286.72	429.913	3	1.1.1.2182.2	43.1327	849.394
	99	LAVNMVPFPR	Oxidation(M)@5		-0.00119836	1158.62	580.318	1158.62	580.318	2	1.1.1.2348.3	49.986	824.426
	99	LAVNMVPFPR	Oxidation(M)@5		-0.00119836	1158.62	580.318	1158.62	580.318	2	1.1.1.2356.3	50.3202	857.96
	99	LAVNMVPFPR	Oxidation(M)@5		-0.00156457	1158.62	580.317	1158.62	580.318	2	1.1.1.2329.3	49.1961	5
	99	LAVNMVPFPR	Oxidation(M)@5		-0.00156457	1158.62	580.317	1158.62	580.318	2	1.1.1.2337.10	49.5272	Theor m/z
	99	LAVNMVPFPR	Oxidation(M)@5		-0.00156457	1158.62	580.317	1158.62	580.318	2	1.1.1.2341.7	49.6941	520.3
	99	LHFFMPGFAPLTSR	Oxidation(M)@5		-0.00343573	1635.82	818.917	1635.82	818.919	2	1.1.1.2700.12	64.6128	731.846
	99	LHFFMPGFAPLTSR	Oxidation(M)@5		0.00130253	1635.82	546.282	1635.82	546.282	3	1.1.1.2690.2	64.1938	1047.5
	99	LHFFMPGFAPLTSR	Oxidation(M)@5		0.00130253	1635.82	546.282	1635.82	546.282	3	1.1.1.2698.2	64.5208	854.435
	99	NSSYFVEWIPNNVK			-0.00212072	1695.82	848.919	1695.83	848.92	2	1.1.1.2769.16	67.4776	854.435
	99	YLTVAAVFR			-0.000966587	1038.59	520.3	1038.59	520.3	2	1.1.1.2573.2	59.3687	809.411
	99	YLTVAAVFR			-0.00157693	1038.58	520.3	1038.59	520.3	2	1.1.1.2605.2	60.6913	809.411
	99	YLTVAAVFR			0.000254102	1038.59	520.301	1038.59	520.3	2	1.1.1.2557.2	58.7146	731.846
6	36.31	40.99	P69897	Tubb5	Tubulin beta-5 chain OS=Rattus norvegicus OX=10116 GN=Tubb5 PE=1 SV=1	49.671			18	37		Polyadenylate-binding protein 1	6
	Conf	Sequence	Modifications	Cleavages	dMass	Prec MW	Prec m/z	Theor MW	Theor m/z	Theor z	Spectrum	Time
	97.04	EAYPGDVFYLHSR			-0.000821661	1552.73	777.372	1552.73	777.373	2	1.1.1.2346.19	49.9154
	98.12	EAYPGDVFYLHSR			0.000348067	1552.73	518.584	1552.73	518.584	3	1.1.1.2362.3	50.5647
	98.31	DNGKHALIIYDDLSK		missed K-H@4	-0.00211703	1700.87	567.964	1700.87	567.965	3	1.1.1.2261.2	46.3936
	98.53	APGIIPR			0.00174897	722.446	362.23	722.444	362.229	2	1.1.1.1745.3	24.9852
	99	AVDSLVPIGR			-0.00227192	1025.58	513.8	1025.59	513.801	2	1.1.1.2199.3	43.8374
	99	AVDSLVPIGR			-0.00227192	1025.58	513.8	1025.59	513.801	2	1.1.1.2207.3	44.1652
	99	EAYPGDVFYLHSR			0.000348067	1552.73	518.584	1552.73	518.584	3	1.1.1.2354.3	50.2342
	99	ELIIGDRQTGK		missed R-Q@7	-0.000787426	1228.68	615.346	1228.68	615.346	2	1.1.1.1712.17	23.624
	99	GMSLNLEPDNVGVVVFGNDK	Oxidation(M)@2		0.0106069	2119.04	1060.53	2119.03	1060.52	2	1.1.1.2771.14	67.5624
	99	HALIIYDDLSK			-0.00059341	1286.69	644.351	1286.69	644.351	2	1.1.1.2271.19	46.8152
	99	HALIIYDDLSK			-0.000959616	1286.69	644.35	1286.69	644.351	2	1.1.1.2263.9	46.4872
	99	ILGADTSVDLEETGR			-0.000907319	1574.78	788.396	1574.78	788.397	2	1.1.1.2245.17	45.7488
	99	ILGADTSVDLEETGR			-0.000907319	1574.78	788.396	1574.78	788.397	2	1.1.1.2253.25	46.0894
	99	ILGADTSVDLEETGRVLSIGDGIAR		missed R-V@15	0.00365719	2556.34	853.122	2556.34	853.12	3	1.1.1.2883.10	72.2173
	99	LKEIVTNFLAGFEP		missed K-E@2	-0.00357745	1576.85	789.431	1576.85	789.432	2	1.1.1.2971.4	75.8255
	99	TGAIVDVPVGDELLGR			-0.0031053	1609.86	805.939	1609.87	805.941	2	1.1.1.2722.5	65.5304
	99	TGAIVDVPVGDELLGR			-0.0031053	1609.86	805.939	1609.87	805.941	2	1.1.1.2730.2	65.8547
	99	TGTAEMSSILEER	Oxidation(M)@6		-0.0062489	1438.65	720.335	1438.66	720.338	2	1.1.1.1898.12	31.3701
	99	TSIAIDTIINQKR		missed K-R@12	-0.00130854	1471.83	736.925	1471.84	736.925	2	1.1.1.2326.6	49.0944
	99	VLSIGDGIAR			0.00042689	999.572	500.793	999.571	500.793	2	1.1.1.2133.5	41.0619
	99	VLSIGDGIAR			0.00042689	999.572	500.793	999.571	500.793	2	1.1.1.2141.6	41.3998
	99	VVDALGNAIDGKGPVGSK		missed K-G@12	-0.000206405	1695.92	566.312	1695.92	566.312	3	1.1.1.2127.4	40.821
	99	VVDALGNAIDGKGPVGSK		missed K-G@12	-0.000206405	1695.92	566.312	1695.92	566.312	3	1.1.1.2135.13	41.1524
11	24.99	11.49	Q9JLT0	Myh10	Myosin-10 OS=Rattus norvegicus OX=10116 GN=Myh10 PE=1 SV=1	228.965	G3V9Y1		17	20		Heterogeneous nuclear ribonucleoprotein D0	6
	Conf	Sequence	Modifications	Cleavages	dMass	Prec MW	Prec m/z	Theor MW	Theor m/z	Theor z	Spectrum	Time	520.3
	97.38	MDLAGDSDGWVSLAELR	Oxidation(M)@1		0.00407743	1849.86	925.935	1849.85	925.933	2	1.1.1.2846.26	70.6953	5
	99	AEILSNWNMFVGSQATNYGEDLTRHHDEL	Oxidation(M)@9	missed R-H@24	0.00940143	3362.54	841.641	3362.53	841.639	4	1.1.1.2891.11	72.5537	Theor m/z
	99	DGRLDGSEVGYWVLPPSQDQPLVEANHLLHESDTDKDGR		missed R-L@3; missed K-D@36	0.0230685	4344.09	869.826	4344.07	869.821	5	1.1.1.2907.13	73.2288	457.787
	99	DIVVAETLEDLDKNK		missed K-N@13	-0.00181264	1700.88	851.448	1700.88	851.449	2	1.1.1.2649.3	62.504	560.803
	99	DIVVAETLEDLDKNK		missed K-N@13	-0.00181264	1700.88	851.448	1700.88	851.449	2	1.1.1.2657.19	62.838	560.803
	99	DSVSAAWHTYDTDRDGR		missed R-D@14	0.000936267	1950.85	651.289	1950.85	651.289	3	1.1.1.2039.19	37.1724	657.874
	99	DSVSAAWHTYDTDRDGR		missed R-D@14	0.000936267	1950.85	651.289	1950.85	651.289	3	1.1.1.2047.24	37.5147	513.309
	99	DSVSAAWHTYDTDRDGRVGWEELR		missed R-D@14; missed R-V@17	0.00329853	2820.29	706.079	2820.29	706.079	4	1.1.1.2443.6	53.9385	513.309
	99	DVAKEFDQLTPEESQAR		missed K-E@4	0.00215447	1961.94	654.986	1961.93	654.985	3	1.1.1.2270.7	46.7687	513.309
	99	DVAKEFDQLTPEESQAR		missed K-E@4	0.00215447	1961.94	654.986	1961.93	654.985	3	1.1.1.2278.3	47.0979	560.803
	99	DVAKEFDQLTPEESQAR		missed K-E@4	0.00215447	1961.94	654.986	1961.93	654.985	3	1.1.1.2286.4	47.4279	530.298
	99	EFDQLTPEESQAR			0.000380957	1548.71	775.36	1548.71	775.36	2	1.1.1.1974.6	34.5071	5
	99	EFDQLTPEESQAR			0.000380957	1548.71	775.36	1548.71	775.36	2	1.1.1.1982.3	34.8197	Theor m/z
	99	IVDRMDLAGDSDGWVSLAELR	Oxidation(M)@5	missed R-M@4	-0.000252508	2333.13	778.718	2333.13	778.718	3	1.1.1.2769.10	67.4726	596.803
	99	IVDRMDLAGDSDGWVSLAELR	Oxidation(M)@5	missed R-M@4	-0.000252508	2333.13	778.718	2333.13	778.718	3	1.1.1.2777.6	67.8024	586.835
	99	IVDRMDLAGDSDGWVSLAELR	Oxidation(M)@5	missed R-M@4	0.000113696	2333.13	778.718	2333.13	778.718	3	1.1.1.2785.13	68.1432	660.851
	99	IVDRMDLAGDSDGWVSLAELR	Oxidation(M)@5	missed R-M@4	0.0004799	2333.13	778.718	2333.13	778.718	3	1.1.1.2754.4	66.838	561.319
	99	IVDRMDLAGDSDGWVSLAELRAWIAHTQQR	Oxidation(M)@5	missed R-M@4; missed R-A@21	0.0170052	3424.71	857.185	3424.69	857.181	4	1.1.1.2939.9	74.5791	5
	99	LSKAEILSNWNMFVGSQATNYGEDLTR	Oxidation(M)@12	missed K-A@3	0.00631596	3059.47	1020.83	3059.47	1020.83	3	1.1.1.2903.16	73.0623	Theor m/z
	99	LSKAEILSNWNMFVGSQATNYGEDLTR	Oxidation(M)@12	missed K-A@3	0.00631596	3059.47	1020.83	3059.47	1020.83	3	1.1.1.2911.21	73.4044	740.813
	99	LSKAEILSNWNMFVGSQATNYGEDLTRHHDEL	Oxidation(M)@12	missed K-A@3; missed R-H@27	0.0163138	3690.75	923.696	3690.74	923.692	4	1.1.1.2901.17	72.979	808.384
	99	MDLAGDSDGWVSLAELR	Oxidation(M)@1		0.00407743	1849.86	925.935	1849.85	925.933	2	1.1.1.2845.21	70.6511	757.357
	99	NATYGHYEPGEEFHDVEDAETYK	Deamidated(N)@1		0.00232284	2701.11	901.378	2701.11	901.377	3	1.1.1.2335.38	49.4669	757.357
	99	NATYGHYEPGEEFHDVEDAETYKK	Deamidated(N)@1	missed K-K@23	0.00530116	2829.21	708.31	2829.2	708.308	4	1.1.1.2230.10	45.116	743.864
	99	NATYGHYEPGEEFHDVEDAETYKK	Deamidated(N)@1	missed K-K@23	0.00530116	2829.21	708.31	2829.2	708.308	4	1.1.1.2238.11	45.451	5
50	9.49	40.9	Q6P9T8	Tubb4b	Tubulin beta-4B chain OS=Rattus norvegicus OX=10116 GN=Tubb4b PE=1 SV=1	49.801	G3V7C6		17	35		Heat shock protein HSP 90-beta	5
	Conf	Sequence	Modifications	Cleavages	dMass	Prec MW	Prec m/z	Theor MW	Theor m/z	Theor z	Spectrum	Time
	96.15	AQNELVWNIKDELK		missed K-D@10	0.00187411	1698.9	567.306	1698.89	567.305	3	1.1.1.2674.2	63.5333
	99	FYPLEIDYGQDEEAVK			0.00994303	1914.9	958.457	1914.89	958.452	2	1.1.1.2659.25	62.9269
	99	GGKVFSATLGLVDIVK		missed K-V@3	0.00109708	1602.94	535.319	1602.93	535.319	3	1.1.1.2786.2	68.1764
	99	GGSDDSSKDPIDVNYEK		missed K-D@8	-0.000599256	1824.8	609.274	1824.8	609.274	3	1.1.1.1851.24	29.4218
	99	GGSDDSSKDPIDVNYEK		missed K-D@8	0.00379521	1824.8	609.276	1824.8	609.274	3	1.1.1.1843.14	29.085
	99	GGSDDSSKDPIDVNYEKLK		missed K-D@8; missed K-L@17	0.00119213	2065.98	689.668	2065.98	689.667	3	1.1.1.2057.22	37.938
	99	GGSDDSSKDPIDVNYEKLK		missed K-D@8; missed K-L@17	0.00119213	2065.98	689.668	2065.98	689.667	3	1.1.1.2065.31	38.2722
	99	GIYFADMVSK	Oxidation(M)@7		-0.000664315	1145.54	573.778	1145.54	573.779	2	1.1.1.2125.2	40.7357
	99	IAPPEAPVTGYMFGK	Oxidation(M)@12		-0.00068285	1592.79	797.402	1592.79	797.403	2	1.1.1.2327.7	49.1328
	99	IAPPEAPVTGYMFGK	Oxidation(M)@12		0.00139231	1592.79	797.403	1592.79	797.403	2	1.1.1.2335.31	49.4611
	99	IAPPEAPVTGYMFGK	Oxidation(M)@12		0.00139231	1592.79	797.403	1592.79	797.403	2	1.1.1.2343.31	49.7989
	99	KFYPLEIDYGQDEEAVK		missed K-F@1	0.00058159	2042.98	682.002	2042.98	682.002	3	1.1.1.2468.5	54.9599
	99	KFYPLEIDYGQDEEAVKK		missed K-F@1; missed K-K@17	-0.000708597	2171.08	724.7	2171.08	724.7	3	1.1.1.2379.16	51.2906
	99	KFYPLEIDYGQDEEAVKK		missed K-F@1; missed K-K@17	-0.000708597	2171.08	724.7	2171.08	724.7	3	1.1.1.2387.12	51.6268
	99	NTHATTHNAYDLEVIDIFKIER		missed K-I@19	0.000351744	2599.3	650.833	2599.3	650.833	4	1.1.1.2776.2	67.7584
	99	NTHATTHNAYDLEVIDIFKIER		missed K-I@19	0.000351744	2599.3	650.833	2599.3	650.833	4	1.1.1.2784.4	68.0934
	99	NTHATTHNAYDLEVIDIFKIER	Deamidated(N)@1	missed K-I@19	0.0214454	2600.31	651.084	2600.29	651.079	4	1.1.1.2781.3	67.9659
	99	TLGDFAAEYAK			-0.00244858	1184.57	593.292	1184.57	593.293	2	1.1.1.2309.3	48.3806
	99	TTNFAGILSQGLR			-0.00116581	1376.74	689.377	1376.74	689.378	2	1.1.1.2732.4	65.9357
	99	TTNFAGILSQGLR			-0.00116581	1376.74	689.377	1376.74	689.378	2	1.1.1.2740.3	66.2605
	99	VFSATLGLVDIVK			-0.00145662	1360.8	681.405	1360.8	681.406	2	1.1.1.2846.3	70.6761
	99	VFSATLGLVDIVK			-0.00206696	1360.79	681.404	1360.8	681.406	2	1.1.1.2854.3	71.0146
7	32.49	31.65	P15999	Atp5f1a	ATP synthase subunit alpha, mitochondrial OS=Rattus norvegicus OX=10116 GN=Atp5f1a PE=1 SV=2	59.754			15	23		Cortactin, isoform CRA_c	5
	Conf	Sequence	Modifications	Cleavages	dMass	Prec MW	Prec m/z	Theor MW	Theor m/z	Theor z	Spectrum	Time
	97.57	NLPLPPPPPPR			-0.00215127	1193.69	597.852	1193.69	597.853	2	1.1.1.2131.8	40.9814
	97.93	NLPLPPPPPPR			0.000412166	1193.69	597.854	1193.69	597.853	2	1.1.1.2171.16	42.6776
	99	ALRTDYNASVSVPDSSGPER		missed R-T@3	0.00268647	2120.02	707.679	2120.01	707.678	3	1.1.1.2007.12	35.8572
	99	ALRTDYNASVSVPDSSGPER		missed R-T@3	0.00268647	2120.02	707.679	2120.01	707.678	3	1.1.1.2015.20	36.1718
	99	DLAGSIIGKGGQR		missed K-G@9	-0.000382003	1270.7	636.357	1270.7	636.357	2	1.1.1.2052.8	37.7172
	99	GSYGDLGGPIITTQVTIPK			0.000592636	1916.03	959.02	1916.03	959.02	2	1.1.1.2675.5	63.5853
	99	GSYGDLGGPIITTQVTIPK			0.000592636	1916.03	959.02	1916.03	959.02	2	1.1.1.2676.10	63.6281
	99	GSYGDLGGPIITTQVTIPK			0.000592636	1916.03	959.02	1916.03	959.02	2	1.1.1.2683.10	63.9225
	99	GSYGDLGGPIITTQVTIPKDLAGSIIGK		missed K-D@19	0.000866977	2770.51	924.511	2770.51	924.511	3	1.1.1.2931.4	74.2477
	99	HESGASIKIDEPLEGSEDR		missed K-I@8	0.00413356	2067.98	690.332	2067.97	690.331	3	1.1.1.2009.10	35.9323
	99	HESGASIKIDEPLEGSEDR		missed K-I@8	0.00413356	2067.98	690.332	2067.97	690.331	3	1.1.1.2017.31	36.2638
	99	HESGASIKIDEPLEGSEDRIITITGTQDQIQNAQYLLQNSVK		missed K-I@8; missed R-I@19	0.0176785	4638.36	1160.6	4638.34	1160.59	4	1.1.1.2920.25	73.7924
	99	IDEPLEGSEDR			0.00363716	1258.57	630.293	1258.57	630.291	2	1.1.1.1758.11	25.5405
	99	ILSISADIETIGEILKK		missed K-K@16	0.00076515	1842.07	615.031	1842.07	615.031	3	1.1.1.2996.2	76.8549
	99	LLIHQSLAGGIIGVK			-0.00104122	1517.93	506.983	1517.93	506.984	3	1.1.1.2469.4	54.9994
	99	NLPLPPPPPPR			-0.000487858	1193.69	597.853	1193.69	597.853	2	1.1.1.2179.19	43.0198
	99	NLPLPPPPPPR			0.000412166	1193.69	597.854	1193.69	597.853	2	1.1.1.2163.14	42.3373
	99	SRNTDEMVELR	Oxidation(M)@7	missed R-N@2	0.00398311	1364.64	683.327	1364.64	683.325	2	1.1.1.1557.8	17.2263
	99	TDYNASVSVPDSSGPER			0.00291539	1779.79	890.904	1779.79	890.903	2	1.1.1.1924.12	32.4528
	99	TDYNASVSVPDSSGPER			0.00291539	1779.79	890.904	1779.79	890.903	2	1.1.1.1932.8	32.782
8	30.09	55.18	I6L9G5	Rcn3	Reticulocalbin-3 OS=Rattus norvegicus OX=10116 GN=Rcn3 PE=1 SV=1	37.942	A0A0G2K022		14	25		Tight junction protein ZO-1	5
	Conf	Sequence	Modifications	Cleavages	dMass	Prec MW	Prec m/z	Theor MW	Theor m/z	Theor z	Spectrum	Time	PrecursorElution
	95.03	ELDDATEANEGLSR			-0.000352173	1518.68	760.347	1518.68	760.347	2	1.1.1.1811.38	27.7569	27.4275
	95.41	NTNPNFVR			-0.00205454	960.476	481.245	960.478	481.246	2	1.1.1.1573.14	17.8624	17.9731
	98.43	ALEQQVEEMRTQLEELEDELQATEDAKLR	Oxidation(M)@9	missed R-T@10; missed K-L@27	0.0250919	3459.69	865.93	3459.67	865.924	4	1.1.1.2915.18	73.5716	73.5536
	99	AGKLDPHLVLDQLR		missed K-L@3	-0.00102406	1573.89	525.638	1573.89	525.639	3	1.1.1.2453.2	54.3295	54.4496
	99	ALEEALEAKEEFER		missed K-E@9	0.00763039	1662.82	832.416	1662.81	832.412	2	1.1.1.2272.25	46.8667	46.8802
	99	ELDDATEANEGLSR			-0.000352173	1518.68	760.347	1518.68	760.347	2	1.1.1.1803.33	27.4191	27.4275
	99	ELQAQIAELQEDFESEKASR		missed K-A@17	0.0056946	2320.12	774.382	2320.12	774.38	3	1.1.1.2758.15	67.0118	67.1654
	99	IGQLEEQLEQEAK			-1.74017e-06	1513.76	757.889	1513.76	757.888	2	1.1.1.2299.29	47.9752	48.0746
	99	IGQLEEQLEQEAKER		missed K-E@13	0.00549937	1798.91	600.644	1798.91	600.643	3	1.1.1.2328.4	49.1611	49.1462
	99	KFDQLLAEEK		missed K-F@1	-0.00033449	1219.64	610.83	1219.64	610.83	2	1.1.1.2009.7	35.924	36.0704
	99	KFDQLLAEEK		missed K-F@1	-0.00033449	1219.64	610.83	1219.64	610.83	2	1.1.1.2017.23	36.2571	36.0704
	99	KFDQLLAEEK		missed K-F@1	0.00174068	1219.65	610.831	1219.64	610.83	2	1.1.1.2001.5	35.5953	35.7021
	99	KTTLQVDTLNTELAAER		missed K-T@1	-0.00224668	1902	635.009	1902.01	635.009	3	1.1.1.2304.21	48.1798	48.2441
	99	LKSLEAEILQLQEELASSER	Deamidated(Q)@10	missed K-S@2	0.0152761	2286.21	763.077	2286.2	763.072	3	1.1.1.2983.3	76.3315	76.3122
	99	LQQELDDLTVDLDHQR			0.00524435	1936.95	646.659	1936.95	646.657	3	1.1.1.2469.6	55.0028	54.9917
	99	LQQLFNHTMFILEQEEYQR	Oxidation(M)@9		0.00812644	2482.2	828.408	2482.2	828.406	3	1.1.1.2671.6	63.4208	63.4459
	99	NRLQQELDDLTVDLDHQR		missed R-L@2	-0.00216584	2207.09	736.704	2207.09	736.705	3	1.1.1.2787.6	68.2219	68.3395
	99	QLLQANPILESFGNAK			-0.00379451	1741.93	871.973	1741.94	871.975	2	1.1.1.2810.15	69.1853	69.2121
	99	SLEAEILQLQEELASSER			0.00169619	2044.03	1023.02	2044.03	1023.02	2	1.1.1.2995.8	76.8289	76.8474
	99	YAEERDRAEAEAR		missed R-D@5; missed R-A@7	0.00594781	1564.73	522.584	1564.72	522.582	3	1.1.1.1401.4	10.7805	10.8064
9	27.28	13.61	P27008	Parp1	Poly [ADP-ribose] polymerase 1 OS=Rattus norvegicus OX=10116 GN=Parp1 PE=1 SV=4	112.66			14	22		Reticulocalbin-2	5
	Conf	Sequence	Modifications	Cleavages	dMass	Prec MW	Prec m/z	Theor MW	Theor m/z	Theor z	Spectrum	Time	PrecursorElution
	95.46	GYSFTTTAER			-0.000867402	1131.52	566.767	1131.52	566.767	2	1.1.1.1861.12	29.825	29.9384
	96.39	AGFAGDDAPR			0.000915135	975.442	488.728	975.441	488.728	2	1.1.1.1610.9	19.4074	19.3913
	96.86	IIAPPERK		missed R-K@7	-7.70063e-05	922.56	462.287	922.56	462.287	2	1.1.1.1464.3	13.3707	13.1975
	96.96	AGFAGDDAPR			-0.00152624	975.439	488.727	975.441	488.728	2	1.1.1.1592.7	18.6494	18.6395
	97.72	EITALAPSTMK	Oxidation(M)@10		-0.000320447	1176.61	589.31	1176.61	589.31	2	1.1.1.1790.27	26.8635	27.2596
	97.89	EITALAPSTMK	Oxidation(M)@10		-0.000320447	1176.61	589.31	1176.61	589.31	2	1.1.1.1814.26	27.8739	27.4275
	98.8	EITALAPSTMK	Oxidation(M)@10		-0.000564584	1176.61	589.31	1176.61	589.31	2	1.1.1.1798.27	27.2008	27.2596
	99	AGFAGDDAPR			-0.00170934	975.439	488.727	975.441	488.728	2	1.1.1.1584.8	18.3139	17.8901
	99	AGFAGDDAPR			-0.00189245	975.439	488.727	975.441	488.728	2	1.1.1.1568.2	17.6508	17.6842
	99	AGFAGDDAPR			-0.00189245	975.439	488.727	975.441	488.728	2	1.1.1.1576.2	17.9786	17.6842
	99	AGFAGDDAPR			-0.00189245	975.439	488.727	975.441	488.728	2	1.1.1.1600.7	18.9824	18.9315
	99	DLYANTVLSGGTTMYPGIADR	Oxidation(M)@14		0.00693299	2230.07	1116.04	2230.06	1116.04	2	1.1.1.2580.24	59.6802	59.8636
	99	DSYVGDEAQSKR		missed K-R@11	-0.00091368	1353.62	677.815	1353.62	677.815	2	1.1.1.1452.9	12.8876	12.8237
	99	DSYVGDEAQSKR		missed K-R@11	-0.00091368	1353.62	677.815	1353.62	677.815	2	1.1.1.1460.7	13.2345	12.7827
	99	DSYVGDEAQSKR		missed K-R@11	-0.00127989	1353.61	677.815	1353.62	677.815	2	1.1.1.1476.8	13.8935	13.7371
	99	DSYVGDEAQSKR		missed K-R@11	-0.00286678	1353.61	677.814	1353.62	677.815	2	1.1.1.1468.4	13.5537	13.1135
	99	EKLCYVALDFEQEMATAASSSSLEK	Carbamidomethyl(C)@4; Oxidation(M)@14	missed K-L@2	-0.00259604	2822.3	941.773	2822.3	941.774	3	1.1.1.2657.26	62.8439	62.9033
	99	GYSFTTTAER			-0.000867402	1131.52	566.767	1131.52	566.767	2	1.1.1.1869.9	30.1653	29.9384
	99	KDLYANTVLSGGTTMYPGIADR	Oxidation(M)@15	missed K-D@1	-0.000279971	2358.15	787.058	2358.15	787.058	3	1.1.1.2395.4	51.9554	52.0147
	99	LDLAGRDLTDYLMKILTER	Oxidation(M)@13	missed R-D@6; missed K-I@14	0.000978072	2251.19	751.404	2251.19	751.403	3	1.1.1.2988.4	76.5248	76.6012
	99	SYELPDGQVITIGNER			-0.000615066	1789.88	895.949	1789.88	895.95	2	1.1.1.2589.4	60.0465	60.4413
	99	SYELPDGQVITIGNER			-0.000737134	1789.88	895.949	1789.88	895.95	2	1.1.1.2597.11	60.3827	60.6053
	99	SYELPDGQVITIGNER			-0.000737134	1789.88	895.949	1789.88	895.95	2	1.1.1.2605.23	60.7088	60.6053
	99	SYELPDGQVITIGNER			-0.000737134	1789.88	895.949	1789.88	895.95	2	1.1.1.2613.7	61.0406	60.6053
	99	SYELPDGQVITIGNER			-0.00378885	1789.88	895.948	1789.88	895.95	2	1.1.1.2461.6	54.6685	54.6551
	99	SYELPDGQVITIGNER	Deamidated(N)@14		0.00803073	1790.88	896.446	1790.87	896.442	2	1.1.1.2666.13	63.2103	63.2388
	99	SYELPDGQVITIGNER	Deamidated(N)@14		0.0081528	1790.88	896.446	1790.87	896.442	2	1.1.1.2658.17	62.8782	62.9453
	99	TTGIVMDSGDGVTHTVPIYEGYALPHAILR	Oxidation(M)@6		0.00232373	3198.6	800.658	3198.6	800.658	4	1.1.1.2737.3	66.1423	66.2134
	99	VAPEEHPVLLTEAPLNPK			-0.0016868	1953.06	652.026	1953.06	652.026	3	1.1.1.2343.10	49.7814	49.77
	99	VAPEEHPVLLTEAPLNPK			0.00160905	1953.06	652.027	1953.06	652.026	3	1.1.1.2327.2	49.1119	49.433
	99	VAPEEHPVLLTEAPLNPK			0.00160905	1953.06	652.027	1953.06	652.026	3	1.1.1.2335.11	49.4444	49.433
80	6.53	36.4	P85108	Tubb2a	Tubulin beta-2A chain OS=Rattus norvegicus OX=10116 GN=Tubb2a PE=1 SV=1	49.907			14	25		Tropomyosin alpha-1	5
	Conf	Sequence	Modifications	Cleavages	dMass	Prec MW	Prec m/z	Theor MW	Theor m/z	Theor z	Spectrum	Time	PrecursorElution
	96.5	HLVYESDQDKDGK		missed K-D@10	1.54415e-06	1532.71	511.911	1532.71	511.911	3	1.1.1.1420.7	11.5613	11.5004
	96.85	EQFVEFRDK		missed R-D@7	-0.00207576	1196.58	599.298	1196.58	599.299	2	1.1.1.1926.5	32.5137	32.2936
	99	DRVHHEPQLSDKVHNDAQNFDYDHDAFLGAEEAK		missed R-V@2; missed K-V@12	0.0108751	3946.8	658.807	3946.79	658.806	6	1.1.1.2259.5	46.3207	46.1394
	99	EQFVEFRDK		missed R-D@7	-0.00207576	1196.58	599.298	1196.58	599.299	2	1.1.1.1918.8	32.1865	32.2936
	99	HLVYESDQDKDGKLTK		missed K-D@10; missed K-L@13	0.00374722	1874.94	469.743	1874.94	469.742	4	1.1.1.1557.2	17.2013	17.2356
	99	IVNKIDGDKDGFVTVDELK		missed K-I@4; missed K-D@9	0.00296293	2104.11	527.034	2104.11	527.034	4	1.1.1.2291.3	47.6228	47.7405
	99	LTKEEIVDKYDLFVGSQATDFGEALVR		missed K-E@3; missed K-Y@9	0.00297925	3042.56	761.647	3042.55	761.646	4	1.1.1.2923.9	73.9021	73.8915
	99	MADKDGDLIATK	Oxidation(M)@1	missed K-D@4	-0.00314038	1292.63	647.32	1292.63	647.321	2	1.1.1.1550.4	16.927	16.9496
	99	MDKEETKDWILPSDYDHAEAEAR	Oxidation(M)@1	missed K-E@3; missed K-D@7	0.00544651	2764.23	692.066	2764.23	692.064	4	1.1.1.2245.13	45.7421	46.0149
	99	MDKEETKDWILPSDYDHAEAEAR	Oxidation(M)@1	missed K-E@3; missed K-D@7	0.00544651	2764.23	692.066	2764.23	692.064	4	1.1.1.2253.19	46.0794	46.0149
	99	MDKEETKDWILPSDYDHAEAEAR	Oxidation(M)@1	missed K-E@3; missed K-D@7	0.00544651	2764.23	692.066	2764.23	692.064	4	1.1.1.2261.6	46.4128	45.9734
	99	SFDQLTPEESKER		missed K-E@11	-0.000166248	1564.74	783.376	1564.74	783.376	2	1.1.1.1831.11	28.6009	28.8145
	99	SFDQLTPEESKER		missed K-E@11	-0.000166248	1564.74	783.376	1564.74	783.376	2	1.1.1.1855.34	29.5965	29.143
	99	SFDQLTPEESKER		missed K-E@11	-0.000532453	1564.74	783.375	1564.74	783.376	2	1.1.1.1847.34	29.2572	28.8145
	99	SFDQLTPEESKER		missed K-E@11	-0.00358416	1564.73	783.374	1564.74	783.376	2	1.1.1.1871.29	30.262	30.2321
	99	SFDQLTPEESKER		missed K-E@11	0.0012096	1564.74	522.587	1564.74	522.586	3	1.1.1.1839.3	28.9057	28.8145
	99	TEREQFVEFR		missed R-E@3	-0.00366426	1339.65	670.832	1339.65	670.833	2	1.1.1.2022.17	36.4688	36.4839
	99	VHHEPQLSDKVHNDAQNFDYDHDAFLGAEEAK		missed K-V@10	0.0146127	3675.68	613.62	3675.66	613.617	6	1.1.1.2263.8	46.4847	46.5508
244	1.57	36.4	Q3KRE8	Tubb2b	Tubulin beta-2B chain OS=Rattus norvegicus OX=10116 GN=Tubb2b PE=1 SV=1	49.953			14	25
	Conf	Sequence	Modifications	Cleavages	dMass	Prec MW	Prec m/z	Theor MW	Theor m/z	Theor z	Spectrum	Time	PrecursorElution
	95.08	KVQHELDEAEER		missed K-V@1	0.000299258	1481.71	494.911	1481.71	494.911	3	1.1.1.1471.6	13.6657	13.7371
	96.25	QLEEKEALISQLTR		missed K-E@5	-0.00308213	1656.9	553.308	1656.9	553.309	3	1.1.1.2365.5	50.692	50.6851
	96.43	QLEEKEALISQLTR		missed K-E@5	-0.00308213	1656.9	553.308	1656.9	553.309	3	1.1.1.2364.3	50.6483	50.6851
	97.51	QAEEAEEQANTNLSKFR	Deamidated(N)@10	missed K-F@15	0.0153984	1964.92	655.982	1964.91	655.976	3	1.1.1.2023.13	36.5051	36.5252
	97.8	DLEEATLQHEATAAALRK		missed R-K@17	0.00295323	1966.01	656.346	1966.01	656.345	3	1.1.1.2286.5	47.4329	47.3713
	98.03	ANSEVAQWR			0.000452499	1059.51	530.762	1059.51	530.762	2	1.1.1.1748.3	25.1286	24.9799
	98.56	TKYETDAIQR		missed K-Y@2	-0.00199115	1223.61	612.814	1223.61	612.815	2	1.1.1.1522.5	15.7637	15.9535
	98.62	ELTYQTEEDKK		missed K-K@10	-0.000794037	1382.66	692.335	1382.66	692.336	2	1.1.1.1521.13	15.7396	15.7888
	98.73	ELENELEAEQKR		missed K-R@11	-0.00491272	1486.72	744.368	1486.73	744.37	2	1.1.1.1810.21	27.7089	27.8069
	99	ANDDLKENIAIVERR		missed K-E@6; missed R-R@14	-0.000646321	1754.93	585.983	1754.93	585.983	3	1.1.1.2097.9	39.6091	39.6209
	99	AQLEFNQIKAEIER		missed K-A@9	0.000616379	1687.89	563.637	1687.89	563.637	3	1.1.1.2461.2	54.6593	54.6961
	99	DIDDLELTLAKVEKEK		missed K-V@11; missed K-E@14	-0.00356134	1857.99	620.337	1857.99	620.338	3	1.1.1.2741.2	66.3017	66.3368
	99	DLEEATLQHEATAAALR			0.000340921	1837.92	919.966	1837.92	919.966	2	1.1.1.2399.9	52.1259	52.3017
	99	DLEEATLQHEATAAALR			0.000340921	1837.92	919.966	1837.92	919.966	2	1.1.1.2409.29	52.5331	52.3017
	99	ELENELEAEQKR		missed K-R@11	0.00265552	1486.73	744.372	1486.73	744.37	2	1.1.1.1818.22	28.0524	28.1032
	99	ELTYQTEEDKKNLVR		missed K-K@10; missed K-N@11	-0.000353304	1864.95	622.658	1864.95	622.658	3	1.1.1.1792.22	26.9436	26.9646
	99	GTLEDQIIQANPALEAFGNAK			0.00296723	2199.12	1100.57	2199.12	1100.57	2	1.1.1.2916.16	73.6121	73.638
	99	HADSVAELGEQIDNLQR			-0.00281208	1893.92	947.965	1893.92	947.966	2	1.1.1.2445.10	54.0182	53.9561
	99	HRLQNEIEDLMVDVER	Oxidation(M)@11	missed R-L@2	-0.000683228	2010.98	671.333	2010.98	671.334	3	1.1.1.2426.16	53.2319	53.2578
	99	HRLQNEIEDLMVDVER	Oxidation(M)@11	missed R-L@2	0.000232287	2010.98	671.334	2010.98	671.334	3	1.1.1.2417.7	52.8476	52.8392
	99	IEELEEELEAER			-0.000201927	1487.7	744.857	1487.7	744.857	2	1.1.1.2372.18	50.9973	51.2724
	99	IEELEEELEAER			-0.000201927	1487.7	744.857	1487.7	744.857	2	1.1.1.2380.16	51.3296	51.2724
	99	IEELEEELEAERTAR		missed R-T@12	-0.000140592	1815.88	606.302	1815.89	606.302	3	1.1.1.2285.8	47.3912	47.535
	99	IEELEEELEAERTAR		missed R-T@12	-0.000140592	1815.88	606.302	1815.89	606.302	3	1.1.1.2293.9	47.7137	47.535
	99	ILNPAAIPEGQFIDSR			-0.000444963	1739.92	870.967	1739.92	870.968	2	1.1.1.2625.7	61.5401	61.7142
	99	ILNPAAIPEGQFIDSR			-0.000444963	1739.92	870.967	1739.92	870.968	2	1.1.1.2633.6	61.8559	61.7142
	99	KHADSVAELGEQIDNLQR		missed K-H@1	0.00595012	2022.02	675.014	2022.01	675.012	3	1.1.1.2349.15	50.0379	50.0647
	99	KKHADSVAELGEQIDNLQR		missed K-K@1; missed K-H@2	0.000586174	2150.11	538.534	2150.11	538.534	4	1.1.1.2241.7	45.5649	45.6402
	99	KLAEQELIETSER		missed K-L@1	0.00146875	1544.81	515.943	1544.8	515.942	3	1.1.1.2014.9	36.1211	36.1529
	99	KLAEQELIETSERVQLLHSQNTSLINQK		missed K-L@1; missed R-V@13	-0.000295525	3248.74	813.191	3248.74	813.191	4	1.1.1.2588.3	59.9955	60.0716
	99	KVQHELDEAEERADIAESQVNK		missed K-V@1; missed R-A@12	0.00279552	2537.24	635.317	2537.24	635.316	4	1.1.1.2127.8	40.8344	40.8905
	99	LAEQELIETSER			0.00645521	1416.72	709.365	1416.71	709.362	2	1.1.1.2101.7	39.7746	39.9889
	99	LAEQELIETSER			0.00645521	1416.72	709.365	1416.71	709.362	2	1.1.1.2109.6	40.0963	39.9889
	99	LAEQELIETSERVQLLHSQNTSLINQK		missed R-V@12	0.00382719	3120.65	781.169	3120.64	781.168	4	1.1.1.2678.2	63.698	63.7751
	99	LAQRLQDAEEAVEAVNAK		missed R-L@4	0.0036646	1954.02	652.346	1954.01	652.345	3	1.1.1.2369.14	50.8682	50.9798
	99	LQDAEEAVEAVNAK			0.00285511	1485.73	743.874	1485.73	743.873	2	1.1.1.2098.11	39.6535	39.8256
	99	LQDAEEAVEAVNAK			0.00285511	1485.73	743.874	1485.73	743.873	2	1.1.1.2106.10	39.9804	39.8256
	99	LQNEIEDLMVDVER	Oxidation(M)@9		-0.00213515	1717.82	859.916	1717.82	859.917	2	1.1.1.2547.7	58.3173	58.3801
	99	NALAHALQSAR			-0.00195932	1150.62	576.317	1150.62	576.318	2	1.1.1.1907.14	31.7309	31.8836
	99	NALAHALQSAR			-0.00195932	1150.62	576.317	1150.62	576.318	2	1.1.1.1915.4	32.0602	31.8836
	99	NAYEESLEHLETFKR		missed K-R@14	0.000552706	1864.9	622.639	1864.9	622.639	3	1.1.1.2410.7	52.5561	52.6309
	99	NLQEEISDLTEQLGEGGKNVHELEK		missed K-N@18	0.00533763	2808.38	937.135	2808.38	937.133	3	1.1.1.2910.19	73.3603	73.3837
	99	NLQEEISDLTEQLGEGGKNVHELEK		missed K-N@18	0.00930414	2808.39	703.104	2808.38	703.102	4	1.1.1.2910.3	73.3469	73.3837
	99	NLQEEISDLTEQLGEGGKNVHELEKIR		missed K-N@18; missed K-I@25	0.00706706	3077.57	770.4	3077.56	770.398	4	1.1.1.2915.10	73.5649	73.5536
	99	NLTEEMAGLDEIIAK	Oxidation(M)@6		-0.00523722	1661.81	831.914	1661.82	831.916	2	1.1.1.2588.5	59.9988	60.0306
	99	NTLLQAELEELR			-0.0036099	1427.76	714.886	1427.76	714.888	2	1.1.1.2808.4	69.0918	69.17
	99	QAEEAEEQANTNLSK			-0.00491927	1660.75	831.382	1660.75	831.384	2	1.1.1.1558.8	17.2713	17.3173
	99	QKYEESQSELESSQKEAR		missed K-Y@2; missed K-E@15	-0.000736786	2155	719.341	2155	719.342	3	1.1.1.1572.29	17.8403	17.8901
	99	QLEEKEALISQLTR		missed K-E@5	-0.00237788	1656.9	829.458	1656.9	829.46	2	1.1.1.2360.15	50.5035	50.6851
	99	QLEEKEALISQLTR		missed K-E@5	-0.00237788	1656.9	829.458	1656.9	829.46	2	1.1.1.2368.33	50.8418	50.6851
	99	QLEVEKLELQSALEEAEASLEHEEGKILR		missed K-L@6; missed K-I@26	0.00874915	3319.72	830.938	3319.71	830.936	4	1.1.1.2985.3	76.4038	76.4356
	99	SEFKLELDDVTSNMEQIIK	Oxidation(M)@14	missed K-L@4	0.000300702	2254.1	752.375	2254.1	752.375	3	1.1.1.2670.4	63.3712	63.3634
	99	SLSTELFK			-0.00136774	923.495	462.755	923.496	462.755	2	1.1.1.2305.4	48.2081	48.1593
	99	TKYETDAIQR		missed K-Y@2	-0.00199115	1223.61	612.814	1223.61	612.815	2	1.1.1.1530.10	16.1005	15.9535
	99	VIQYFASIAAIGDR			-0.000392484	1522.81	762.414	1522.81	762.414	2	1.1.1.2785.10	68.1407	67.9607
	99	VQLLHSQNTSLINQK			0.0017307	1721.94	574.989	1721.94	574.988	3	1.1.1.2058.16	37.9655	38.0331
	99	VRELENELEAEQKR		missed R-E@2; missed K-R@13	-0.00118088	1741.89	581.639	1741.9	581.639	3	1.1.1.1855.17	29.5782	29.6033
	99	VRELENELEAEQKR		missed R-E@2; missed K-R@13	0.00139735	1741.9	436.482	1741.9	436.481	4	1.1.1.1854.5	29.5261	29.5613
	99	VVDSLQTSLDAETR			0.000502307	1532.77	767.392	1532.77	767.391	2	1.1.1.2174.25	42.8124	42.7461
	99	VVDSLQTSLDAETR			0.000897307	1532.77	767.392	1532.77	767.391	2	1.1.1.2166.33	42.4801	42.7461
12	24.84	48.27	P60711	Actb	Actin, cytoplasmic 1 OS=Rattus norvegicus OX=10116 GN=Actb PE=1 SV=1	41.737	P63259;A0A0G2K3K2		13	31
	Conf	Sequence	Modifications	Cleavages	dMass	Prec MW	Prec m/z	Theor MW	Theor m/z	Theor z	Spectrum	Time	PrecursorElution
	96.5	DGNLHEGDIILK			-0.00142108	1322.68	662.348	1322.68	662.349	2	1.1.1.2064.25	38.2249	38.201
	97.19	IAAIVVK			-0.000141372	712.485	357.25	712.485	357.25	2	1.1.1.1804.3	27.4329	27.3435
	98.29	MQELQEAQNAR	Oxidation(M)@1		-0.0019259	1332.61	667.311	1332.61	667.312	2	1.1.1.1500.8	14.875	14.9719
	98.51	MGATPTPFK	Oxidation(M)@1		0.0016346	964.47	483.243	964.469	483.242	2	1.1.1.1684.13	22.4435	22.1815
	98.92	MGATPTPFK	Oxidation(M)@1		0.0016346	964.47	483.243	964.469	483.242	2	1.1.1.1676.5	22.1085	22.1815
	99	DGNLHEGDIILK			-0.00142108	1322.68	662.348	1322.68	662.349	2	1.1.1.2064.26	38.2257	38.201
	99	GLVREDAVLYLLEIPKGETVTILAQSR		missed R-E@4; missed K-G@16	0.0136954	2982.69	995.237	2982.68	995.232	3	1.1.1.2989.6	76.5736	76.5599
	99	INGTVTENMSLTDAR	Oxidation(M)@9		0.000152785	1636.77	819.394	1636.77	819.394	2	1.1.1.1820.31	28.1354	28.1032
	99	LGSQIFIK			-0.000540293	904.538	453.276	904.538	453.276	2	1.1.1.2138.5	41.2725	41.2231
	99	RQQYSDQEYHSSTEK		missed R-Q@1	-0.00428357	1884.82	629.28	1884.82	629.282	3	1.1.1.1380.3	9.9309	9.9477
	99	VFLRPSPEDEAIYGPNTK			0.00248096	2032.03	678.35	2032.03	678.349	3	1.1.1.2245.11	45.7388	45.7656
10	26.85	31.97	P61980	Hnrnpk	Heterogeneous nuclear ribonucleoprotein K OS=Rattus norvegicus OX=10116 GN=Hnrnpk PE=1 SV=1	50.976		Q5D059	12	20
	Conf	Sequence	Modifications	Cleavages	dMass	Prec MW	Prec m/z	Theor MW	Theor m/z	Theor z	Spectrum	Time	PrecursorElution
	99	DLKDYFTK		missed K-D@3	-0.000240838	1028.52	515.266	1028.52	515.266	2	1.1.1.2192.2	43.5539	43.543
	99	DSSSVEKVLDQK		missed K-V@7	-0.00206402	1333.67	667.842	1333.67	667.844	2	1.1.1.1945.11	33.3105	33.3599
	99	DSSSVEKVLDQKEHR		missed K-V@7; missed K-E@12	0.000213911	1755.88	586.299	1755.88	586.299	3	1.1.1.1788.18	26.7721	26.8382
	99	EVYQQQQYGSGGR			-0.00105106	1498.68	750.347	1498.68	750.347	2	1.1.1.1524.16	15.8634	16.0367
	99	EVYQQQQYGSGGR			-0.00105106	1498.68	750.347	1498.68	750.347	2	1.1.1.1532.18	16.1974	16.0367
	99	EYFGQFGEIEAIELPIDPK			0.00192494	2194.09	1098.05	2194.08	1098.05	2	1.1.1.2976.36	76.0526	76.0619
	99	GFGFILFK			0.00106722	927.523	464.769	927.522	464.768	2	1.1.1.2893.2	72.63	72.7098
	99	GFGFILFKDSSSVEK		missed K-D@8	-0.00129027	1659.85	830.932	1659.85	830.933	2	1.1.1.2733.5	65.9957	66.0485
	99	GFVFITFKEEDPVKK		missed K-E@8; missed K-K@14	-0.00346638	1782.95	595.325	1782.96	595.326	3	1.1.1.2479.3	55.4156	55.531
	99	GFVFITFKEEDPVKK		missed K-E@8; missed K-K@14	-0.00346638	1782.95	595.325	1782.96	595.326	3	1.1.1.2486.2	55.7139	55.531
	99	IFVGGLNPEATEEK			3.00622e-05	1502.76	752.388	1502.76	752.388	2	1.1.1.2268.8	46.6964	46.8387
54	8.93	41.38	P68035	Actc1	Actin, alpha cardiac muscle 1 OS=Rattus norvegicus OX=10116 GN=Actc1 PE=2 SV=1	42.019		P62738;P63269;A0A0G2K4M6	12	33
	Conf	Sequence	Modifications	Cleavages	dMass	Prec MW	Prec m/z	Theor MW	Theor m/z	Theor z	Spectrum	Time	PrecursorElution
	98.87	SALQSINEWASQTTDGKLPEVTKDVER		missed K-L@17; missed K-D@23	0.00748083	3001.51	751.384	3001.5	751.382	4	1.1.1.2769.7	67.4701	67.5875
	99	DNQSGSLLFIGR			-0.0025064	1305.67	653.84	1305.67	653.841	2	1.1.1.2486.3	55.7164	55.7909
	99	GVVEVTHDLQK			-0.000413318	1223.65	612.833	1223.65	612.833	2	1.1.1.1820.17	28.1204	28.2725
	99	GVVEVTHDLQK			-0.00116799	1223.65	612.832	1223.65	612.833	2	1.1.1.1828.15	28.4572	28.2725
	99	HLAGLGLTEAIDKNK		missed K-N@13	0.00127778	1578.87	527.299	1578.87	527.298	3	1.1.1.2149.10	41.7408	41.6873
	99	HLAGLGLTEAIDKNKADLSR		missed K-N@13; missed K-A@15	0.00208038	2121.16	531.296	2121.15	531.296	4	1.1.1.2297.3	47.8697	48.0746
	99	HLAGLGLTEAIDKNKADLSR		missed K-N@13; missed K-A@15	0.00208038	2121.16	531.296	2121.15	531.296	4	1.1.1.2305.5	48.209	48.0746
	99	KAVAISLPK		missed K-A@1	-0.00144959	925.595	463.805	925.596	463.805	2	1.1.1.1901.5	31.474	31.7585
	99	KAVAISLPK		missed K-A@1	0.000564544	925.597	463.806	925.596	463.805	2	1.1.1.1909.7	31.8084	31.8418
	99	LFYADHPFIFLVR			0.00109255	1636.88	546.633	1636.88	546.633	3	1.1.1.2918.2	73.6853	73.7229
	99	LRDEEVHTGLGELLR		missed R-D@2	-0.00287327	1735.92	579.647	1735.92	579.648	3	1.1.1.2345.11	49.8667	49.8123
	99	LYGPSSVSFADDFVR			-0.00148963	1658.79	830.404	1658.79	830.404	2	1.1.1.2719.8	65.4069	65.7202
	99	LYGPSSVSFADDFVR			-0.00173376	1658.79	830.403	1658.79	830.404	2	1.1.1.2728.3	65.7805	65.6378
13	22.69	48.57	G3V6S3	Calu	Calumenin OS=Rattus norvegicus OX=10116 GN=Calu PE=1 SV=1	37.064			11	18
	Conf	Sequence	Modifications	Cleavages	dMass	Prec MW	Prec m/z	Theor MW	Theor m/z	Theor z	Spectrum	Time	PrecursorElution
	97.51	RFDDAVVQSDMK	Oxidation(M)@11	missed R-F@1	0.0018391	1425.66	713.836	1425.66	713.835	2	1.1.1.1680.18	22.2979	22.2642
	99	ARFEELNADLFR		missed R-F@2	-0.000618873	1479.75	740.88	1479.75	740.881	2	1.1.1.2471.4	55.0816	55.1151
	99	DAGTIAGLNVLR			-0.0009724	1198.67	600.34	1198.67	600.341	2	1.1.1.2480.2	55.4541	55.531
	99	MVNHFIAEFK	Oxidation(M)@1		0.00654299	1250.62	626.317	1250.61	626.313	2	1.1.1.2160.15	42.2105	42.2798
	99	NQVAMNPTNTVFDAKR	Oxidation(M)@5	missed K-R@15	0.000631486	1820.88	607.969	1820.88	607.969	3	1.1.1.1902.13	31.5237	31.592
	99	NTTIPTKQTQTFTTYSDNQPGVLIQVYEGER		missed K-Q@7	-0.00111281	3528.74	1177.25	3528.74	1177.25	3	1.1.1.2685.23	64.0161	63.9401
	99	STAGDTHLGGEDFDNR			0.000895987	1690.72	846.367	1690.72	846.366	2	1.1.1.1778.22	26.3708	26.4631
	99	TTPSYVAFTDTER			-0.000657853	1486.69	744.354	1486.69	744.354	2	1.1.1.2178.35	42.9924	43.128
24	15.18	26.83	Q6P9V9	Tuba1b	Tubulin alpha-1B chain OS=Rattus norvegicus OX=10116 GN=Tuba1b PE=1 SV=1	50.152		P68370	10	17
	Conf	Sequence	Modifications	Cleavages	dMass	Prec MW	Prec m/z	Theor MW	Theor m/z	Theor z	Spectrum	Time	PrecursorElution
	95.2	HAIPIIK			0.000243442	790.507	396.261	790.507	396.261	2	1.1.1.1737.3	24.6474	24.6422
	98.04	ELAVQIYEEAR			-0.00271805	1319.67	660.842	1319.67	660.843	2	1.1.1.2361.15	50.5332	50.8536
	99	DREEALHQFR		missed R-E@2	0.000384532	1299.63	434.218	1299.63	434.218	3	1.1.1.1657.4	21.3241	21.4427
	99	ELAVQIYEEAR			-0.00222978	1319.67	660.842	1319.67	660.843	2	1.1.1.2369.16	50.8698	50.8958
	99	GLDISNVK			-0.000687612	844.465	423.24	844.465	423.24	2	1.1.1.1852.6	29.443	29.4773
	99	HAIPIIK			0.00048758	790.507	396.261	790.507	396.261	2	1.1.1.1745.4	24.9861	24.9799
	99	HVINFDLPSDIEEYVHR			-0.00171215	2082.02	695.012	2082.02	695.013	3	1.1.1.2811.5	69.2192	69.3388
	99	SGFGKFER		missed K-F@5	-0.000135891	926.461	464.238	926.461	464.238	2	1.1.1.1692.13	22.7803	22.8511
	99	VGNLGLATSFFNER			-0.00187674	1523.77	762.893	1523.77	762.894	2	1.1.1.2777.4	67.7999	67.6704
	99	YTRPTPVQK			-0.002317	1088.6	545.305	1088.6	545.306	2	1.1.1.1386.5	10.1724	10.1531
15	19.71	10.48	Q3ZB99	Tjp2	Tight junction protein 2 OS=Rattus norvegicus OX=10116 GN=Tjp2 PE=1 SV=1	131.357			9	11
	Conf	Sequence	Modifications	Cleavages	dMass	Prec MW	Prec m/z	Theor MW	Theor m/z	Theor z	Spectrum	Time	PrecursorElution
	95.57	NLQPGSEYTVTLMAVK	Oxidation(M)@13		-0.00105031	1765.89	883.953	1765.89	883.953	2	1.1.1.2391.9	51.798	51.8509
	97.37	ITYGETGGNSPVQEFTVPGSK			0.000748794	2167.04	1084.53	2167.04	1084.53	2	1.1.1.2413.22	52.7001	52.7552
	98.63	WLPSTSPVTGYR			-0.00691962	1362.69	682.35	1362.69	682.354	2	1.1.1.2312.6	48.5085	48.5336
	99	ATGVFTTLQPLR			-0.00452425	1302.73	652.37	1302.73	652.372	2	1.1.1.2476.2	55.2849	55.32
	99	FTQVSPTTLTAQWTAPSVK			0.00246983	2062.08	1032.05	2062.07	1032.04	2	1.1.1.2676.13	63.6331	63.6516
	99	HVLQSASAGSGSFTDVR			-0.00190523	1717.84	859.926	1717.84	859.926	2	1.1.1.1909.30	31.8367	31.8001
	99	TFYQIGDSWEKFVHGVR		missed K-F@11	0.0087635	2068.03	690.349	2068.02	690.346	3	1.1.1.2803.4	68.8835	68.9195
	99	TKTETITGFQVDAIPANGQTPVQR		missed K-T@2	-0.00566399	2571.32	858.115	2571.33	858.117	3	1.1.1.2378.30	51.2582	51.3969
	99	VTWAPPPSIELTNLLVR			-4.90834e-05	1905.07	953.543	1905.07	953.543	2	1.1.1.2985.6	76.4138	76.4356
16	18.07	32.28	Q9QX80	Hnrnpab	CArG-binding factor A OS=Rattus norvegicus OX=10116 GN=Hnrnpab PE=1 SV=1	30.853	Q9QX81		9	11
	Conf	Sequence	Modifications	Cleavages	dMass	Prec MW	Prec m/z	Theor MW	Theor m/z	Theor z	Spectrum	Time	PrecursorElution
	97.92	LLATEQEDAAVAK			-0.0126346	1357.7	679.855	1357.71	679.862	2	1.1.1.1814.38	27.8839	27.8069
	98.34	TEATLEDEQTR			-0.00169511	1291.59	646.801	1291.59	646.802	2	1.1.1.1523.8	15.8089	15.7888
	99	AAGPLESSGIEEVTQLKER		missed K-E@17	-0.0073921	2013.03	672.018	2013.04	672.02	3	1.1.1.2423.16	53.1055	53.2578
	99	IEGAQNQGKKPEGTPNQGK		missed K-K@9	0.00175274	1980	496.008	1980	496.008	4	1.1.1.1286.2	7.898	7.9268
	99	KIEGAQNQGKKPEGTPNQGK		missed K-I@1; missed K-K@10	-0.00118751	2108.1	528.031	2108.1	528.032	4	1.1.1.1235.2	7.4639	7.4278
	99	SIEALLEAGQAQDSQASRAEADQQQTR		missed R-A@18	0.00326632	2900.39	967.804	2900.39	967.803	3	1.1.1.2422.35	53.0796	53.1315
	99	TLQEQLENGPNTQLAR			0.000178567	1810.92	906.466	1810.92	906.466	2	1.1.1.2198.7	43.8197	43.8298
17	17.8	29.26	Q5RJR9	Serpinh1	Serine (Or cysteine) proteinase inhibitor, clade H, member 1, isoform CRA_b OS=Rattus norvegicus OX=10116 GN=Serpinh1 PE=1 SV=1	46.562			9	13
	Conf	Sequence	Modifications	Cleavages	dMass	Prec MW	Prec m/z	Theor MW	Theor m/z	Theor z	Spectrum	Time	PrecursorElution
	97.75	ITESEEVVSR			-0.00333795	1147.57	574.792	1147.57	574.793	2	1.1.1.1609.14	19.3745	19.3913
	98.06	SLETENAGLR			-0.00157801	1088.54	545.28	1088.55	545.28	2	1.1.1.1706.5	23.3713	23.1458
	98.4	TALINATGEEVAMR	Oxidation(M)@13		-0.00271704	1490.74	746.376	1490.74	746.377	2	1.1.1.2046.35	37.4819	37.2382
	99	EAALSTALSEKR		missed K-R@11	-0.00130029	1274.68	638.348	1274.68	638.349	2	1.1.1.1820.18	28.1212	28.3572
	99	EAALSTALSEKR		missed K-R@11	-0.00206497	1274.68	638.348	1274.68	638.349	2	1.1.1.1828.18	28.4597	28.3572
	99	LRDLEDSLAR		missed R-D@2	-0.0019762	1186.63	594.322	1186.63	594.323	2	1.1.1.1952.18	33.5828	33.6485
	99	NSNLVGAAHEELQQSR			0.00145214	1751.86	876.936	1751.86	876.935	2	1.1.1.2042.40	37.3169	37.492
	99	NSNLVGAAHEELQQSR			0.00145214	1751.86	876.936	1751.86	876.935	2	1.1.1.2050.29	37.6541	37.492
	99	SLETENAGLR			-0.00157801	1088.54	545.28	1088.55	545.28	2	1.1.1.1698.15	23.0355	23.1458
	99	SVGGSGGGSFGDNLVTR			-0.000805156	1565.74	783.879	1565.74	783.879	2	1.1.1.2095.14	39.5263	39.4979
	99	TALINATGEEVAMR	Oxidation(M)@13		-0.00271704	1490.74	746.376	1490.74	746.377	2	1.1.1.2038.36	37.1444	37.2382
20	17.27	6.258	P04937	Fn1	Fibronectin OS=Rattus norvegicus OX=10116 GN=Fn1 PE=1 SV=2	272.511	A0A096P6L8;F1LST1		9	9
	Conf	Sequence	Modifications	Cleavages	dMass	Prec MW	Prec m/z	Theor MW	Theor m/z	Theor z	Spectrum	Time	PrecursorElution
	95.12	VQQTVQDLFGR			0.00165668	1289.67	645.845	1289.67	645.844	2	1.1.1.2336.14	49.4886	49.433
	98.14	STNGDTFLGGEDFDQALLR	Deamidated(N)@3		0.00427765	2055.94	1028.98	2055.94	1028.98	2	1.1.1.2881.18	72.1398	72.2061
	99	DAGQISGLNVLR			-0.00283159	1241.67	621.842	1241.67	621.844	2	1.1.1.2380.8	51.323	51.5206
	99	DAGQISGLNVLR			-0.00283159	1241.67	621.842	1241.67	621.844	2	1.1.1.2389.7	51.6938	51.5206
	99	ETGVDLTKDNMALQR	Oxidation(M)@11	missed K-D@8	0.00542141	1705.84	853.925	1705.83	853.923	2	1.1.1.1880.12	30.6351	30.6436
	99	KSQVFSTAADGQTQVEIK		missed K-S@1	0.00401322	1935.99	646.339	1935.99	646.337	3	1.1.1.2023.10	36.5001	36.5666
	99	SQVFSTAADGQTQVEIK			0.000793148	1807.9	904.955	1807.9	904.955	2	1.1.1.2145.34	41.592	41.8141
	99	SQVFSTAADGQTQVEIK			0.000793148	1807.9	904.955	1807.9	904.955	2	1.1.1.2153.38	41.9333	41.8141
	99	SQVFSTAADGQTQVEIK			0.00103728	1807.9	904.955	1807.9	904.955	2	1.1.1.2161.38	42.2721	42.0253
	99	STNGDTFLGGEDFDQALLR			0.00393928	2054.96	1028.49	2054.95	1028.48	2	1.1.1.2816.4	69.4408	69.5864
	99	STNGDTFLGGEDFDQALLR			0.00393928	2054.96	1028.49	2054.95	1028.48	2	1.1.1.2824.8	69.7691	69.5864
	99	TTPSVVAFTPDGER			0.00350853	1475.73	738.872	1475.73	738.87	2	1.1.1.2194.8	43.6609	43.666
	99	VQQTVQDLFGRAPSK		missed R-A@11	0.000286592	1672.89	558.637	1672.89	558.637	3	1.1.1.2206.3	44.136	44.1578
23	15.26	13.7	P48721	Hspa9	Stress-70 protein, mitochondrial OS=Rattus norvegicus OX=10116 GN=Hspa9 PE=1 SV=3	73.858	F1M953		9	13
	Conf	Sequence	Modifications	Cleavages	dMass	Prec MW	Prec m/z	Theor MW	Theor m/z	Theor z	Spectrum	Time	PrecursorElution
	95.16	LSVDYGKK		missed K-K@7	-0.000853705	908.496	455.255	908.497	455.256	2	1.1.1.1526.5	15.9184	16.1628
	97.38	DVNAAIATIK			0.00374521	1014.57	508.295	1014.57	508.293	2	1.1.1.2096.2	39.5464	39.5799
	98.32	SIQFVDWCPTGFK	Carbamidomethyl(C)@8		0.0111917	1583.76	792.885	1583.74	792.879	2	1.1.1.2786.9	68.1822	68.214
	99	AVFVDLEPTVIDEVR			-0.00266477	1700.9	851.455	1700.9	851.457	2	1.1.1.2832.6	70.0928	70.2537
	99	AVFVDLEPTVIDEVR			-0.00266477	1700.9	851.455	1700.9	851.457	2	1.1.1.2840.34	70.4524	70.2537
	99	IHFPLATYAPVISAEK			0.0029618	1755.96	586.327	1755.96	586.326	3	1.1.1.2717.2	65.3174	65.3065
	99	IHFPLATYAPVISAEK			0.00332801	1755.96	586.327	1755.96	586.326	3	1.1.1.2699.2	64.5626	64.8908
	99	IHFPLATYAPVISAEK			0.00332801	1755.96	586.327	1755.96	586.326	3	1.1.1.2708.2	64.9361	65.0962
	99	QLFHPEQLITGKEDAANNYAR		missed K-E@12	-0.00185704	2414.2	805.739	2414.2	805.74	3	1.1.1.2384.8	51.498	51.5617
	99	QLFHPEQLITGKEDAANNYAR		missed K-E@12	0.00356469	2414.2	604.558	2414.2	604.557	4	1.1.1.2385.5	51.5333	51.5617
	99	QLFHPEQLITGKEDAANNYAR	Deamidated(Q)@7	missed K-E@12	0.0256395	2415.21	604.809	2415.18	604.803	4	1.1.1.2390.4	51.7334	51.5617
	99	QLFHPEQLITGKEDAANNYAR	Gln->pyro-Glu@N-term	missed K-E@12	0.0019933	2397.17	800.065	2397.17	800.064	3	1.1.1.2610.3	60.9051	61.1404
	99	QLFHPEQLITGKEDAANNYAR	Gln->pyro-Glu@N-term	missed K-E@12	0.0019933	2397.17	800.065	2397.17	800.064	3	1.1.1.2618.6	61.2383	61.1404
	99	TIGGGDDSFNTFFSETGAGK			-0.000140989	2006.89	1004.45	2006.89	1004.45	2	1.1.1.2700.27	64.6253	64.8085
	99	TIGGGDDSFNTFFSETGAGK			-0.000140989	2006.89	1004.45	2006.89	1004.45	2	1.1.1.2708.12	64.9577	64.8085
	99	VGINYQPPTVVPGGDLAK			-0.000284927	1823.98	912.996	1823.98	912.996	2	1.1.1.2437.10	53.695	53.9151
	99	VGINYQPPTVVPGGDLAK			-0.000284927	1823.98	912.996	1823.98	912.996	2	1.1.1.2445.8	54.0132	53.9151
159	2.67	21.25	Q4QQV0	Tubb6	Tubulin beta chain OS=Rattus norvegicus OX=10116 GN=Tubb6 PE=1 SV=1	50.059			9	19
	Conf	Sequence	Modifications	Cleavages	dMass	Prec MW	Prec m/z	Theor MW	Theor m/z	Theor z	Spectrum	Time	PrecursorElution
	98.08	KSDIDEIVLVGGSTR		missed K-S@1	0.00306334	1587.85	530.291	1587.85	530.29	3	1.1.1.2337.4	49.5222	49.3507
	98.84	ITPSYVAFTPEGER			0.00164749	1565.77	783.894	1565.77	783.894	2	1.1.1.2319.7	48.8011	48.8604
	99	IINEPTAAAIAYGLDKR		missed K-R@16	0.00175547	1814.99	606.004	1814.99	606.004	3	1.1.1.2458.3	54.5396	54.5731
	99	MKETAEAYLGK	Oxidation(M)@1	missed K-E@2	0.000337042	1255.61	628.813	1255.61	628.813	2	1.1.1.1675.16	22.0841	22.1815
	99	SQIFSTASDNQPTVTIK			-0.000951641	1835.93	918.97	1835.93	918.971	2	1.1.1.2254.28	46.1309	46.3049
	99	TWNDPSVQQDIK			-0.00155276	1429.68	715.848	1429.68	715.849	2	1.1.1.2040.30	37.2239	37.4498
	99	TWNDPSVQQDIK			-0.00155276	1429.68	715.848	1429.68	715.849	2	1.1.1.2048.24	37.5574	37.4498
	99	VTHAVVTVPAYFNDAQR			0.00362267	1886.97	629.996	1886.96	629.995	3	1.1.1.2335.10	49.4436	49.3507
190	2	29.74	P29457	Serpinh1	Serpin H1 OS=Rattus norvegicus OX=10116 GN=Serpinh1 PE=1 SV=1	46.518			9	13
	Conf	Sequence	Modifications	Cleavages	dMass	Prec MW	Prec m/z	Theor MW	Theor m/z	Theor z	Spectrum	Time	PrecursorElution
	99	DAASVDKVLELK		missed K-V@7	-0.00365661	1286.7	644.36	1286.71	644.361	2	1.1.1.2321.3	48.8711	49.1054
	99	DAASVDKVLELK		missed K-V@7	-0.00365661	1286.7	644.36	1286.71	644.361	2	1.1.1.2329.6	49.2061	49.1054
	99	DLTEYLSR			-0.00158591	995.491	498.753	995.492	498.753	2	1.1.1.2337.3	49.5214	49.4745
	99	GFGFVLFK			-0.00267499	913.503	457.759	913.506	457.76	2	1.1.1.2824.2	69.755	69.7094
	99	GFGFVLFKDAASVDKVLELK		missed K-D@8; missed K-V@15	-0.000664267	2182.2	728.408	2182.2	728.409	3	1.1.1.2975.2	75.9821	76.0619
	99	KVFVGGLSPDTSEEQIKEYFGAFGEIENIELPMDTK	Oxidation(M)@33	missed K-V@1; missed K-E@17	0.0099892	4032.97	1009.25	4032.96	1009.25	4	1.1.1.2979.9	76.1628	76.1879
	99	MFIGGLSWDTSKK	Oxidation(M)@1	missed K-K@12	-0.00263873	1484.73	743.373	1484.73	743.374	2	1.1.1.2362.18	50.5772	50.7693
	99	MFIGGLSWDTSKKDLTEYLSR	Oxidation(M)@1	missed K-K@12; missed K-D@13	-0.000438021	2462.21	821.745	2462.22	821.746	3	1.1.1.2808.9	69.096	69.1278
191	2	24.05	Q6AYZ1	Tuba1c	Tubulin alpha-1C chain OS=Rattus norvegicus OX=10116 GN=Tuba1c PE=1 SV=1	49.937	A0A0H2UHM7		9	15
	Conf	Sequence	Modifications	Cleavages	dMass	Prec MW	Prec m/z	Theor MW	Theor m/z	Theor z	Spectrum	Time	PrecursorElution
	97.94	SIQLDGLVWGASKLVPVGYGIR		missed K-L@13	-0.00242194	2327.3	776.773	2327.3	776.774	3	1.1.1.2980.3	76.1945	76.2296
	98.95	LVPVGYGIR			-0.00102964	972.575	487.295	972.576	487.295	2	1.1.1.2121.4	40.567	40.5617
	99	FYEQMNGPVTAGSR	Oxidation(M)@5		0.000776221	1571.7	786.86	1571.7	786.859	2	1.1.1.1727.25	24.2571	24.5585
	99	FYEQMNGPVTAGSR	Oxidation(M)@5		0.000776221	1571.7	786.86	1571.7	786.859	2	1.1.1.1735.33	24.5936	24.5585
	99	FYEQMNGPVTAGSR	Oxidation(M)@5		0.000776221	1571.7	786.86	1571.7	786.859	2	1.1.1.1743.35	24.9292	24.5585
	99	GVVQDLQQAISKLEVR		missed K-L@12	0.000710195	1782	595.008	1782	595.007	3	1.1.1.2983.2	76.3231	76.3532
	99	IASLEVENQNLR			-6.22619e-05	1384.73	693.373	1384.73	693.373	2	1.1.1.2066.30	38.3135	38.7048
	99	IASLEVENQNLR			-6.22619e-05	1384.73	693.373	1384.73	693.373	2	1.1.1.2090.8	39.3203	38.8723
	99	IASLEVENQNLR			5.98066e-05	1384.73	693.373	1384.73	693.373	2	1.1.1.2074.24	38.6438	38.7048
	99	IASLEVENQNLR			5.98066e-05	1384.73	693.373	1384.73	693.373	2	1.1.1.2082.30	38.9845	38.7048
	99	SIQLDGLVWGASK			-0.000316078	1372.73	687.375	1372.74	687.375	2	1.1.1.2723.4	65.564	65.7613
	99	SIQLDGLVWGASK			-0.000316078	1372.73	687.375	1372.74	687.375	2	1.1.1.2731.3	65.8957	65.7613
	99	SLAGSSGPGASSGPGGDHSDLIVR			0.00218489	2180.05	727.69	2180.05	727.689	3	1.1.1.2021.23	36.4241	35.9884
	99	SLAGSSGPGASSGPGGDHSDLIVR			0.0025511	2180.05	727.69	2180.05	727.689	3	1.1.1.2005.6	35.773	35.9884
	99	SLAGSSGPGASSGPGGDHSDLIVR			0.0025511	2180.05	727.69	2180.05	727.689	3	1.1.1.2013.17	36.0998	35.9884
18	17.62	18.89	P63018	Hspa8	Heat shock cognate 71 kDa protein OS=Rattus norvegicus OX=10116 GN=Hspa8 PE=1 SV=1	70.871	M0RCB1	F1LZI1	8	8
	Conf	Sequence	Modifications	Cleavages	dMass	Prec MW	Prec m/z	Theor MW	Theor m/z	Theor z	Spectrum	Time	PrecursorElution
	95.74	EIAENALGKHKER		missed K-H@9; missed K-E@11	0.000741084	1493.8	498.939	1493.8	498.939	3	1.1.1.1438.3	12.3108	12.2095
	99	ATENDIANFFSPLNPIR			0.00238362	1917.96	959.988	1917.96	959.987	2	1.1.1.2961.5	75.4317	75.4845
	99	ATENDIANFFSPLNPIRVHIDIGADGR		missed R-V@17	0.00479806	2951.49	738.881	2951.49	738.88	4	1.1.1.2965.2	75.5715	75.6485
	99	DGMDNQGGYGSVGR	Oxidation(M)@3		-0.00331894	1427.57	714.792	1427.57	714.794	2	1.1.1.1486.12	14.3006	14.6862
	99	DGMDNQGGYGSVGR	Oxidation(M)@3		-0.00331894	1427.57	714.792	1427.57	714.794	2	1.1.1.1494.3	14.6238	14.6456
	99	DGMDNQGGYGSVGR	Oxidation(M)@3		-0.00331894	1427.57	714.792	1427.57	714.794	2	1.1.1.1502.7	14.9584	14.6456
	99	STGEAFVQFASK			-0.00141854	1270.62	636.316	1270.62	636.317	2	1.1.1.2239.21	45.4928	45.7239
	99	STGEAFVQFASK			-0.00141854	1270.62	636.316	1270.62	636.317	2	1.1.1.2247.9	45.8171	45.7239
	99	STGEAFVQFASKEIAENALGK		missed K-E@12	-0.000472129	2196.11	1099.06	2196.11	1099.06	2	1.1.1.2920.20	73.7849	73.7654
	99	VHIDIGADGR			-0.000960505	1051.54	526.777	1051.54	526.778	2	1.1.1.1806.17	27.5288	27.596
19	17.3	12.69	A0A0G2K719	Ddx3x	DEAD-box helicase 3, X-linked OS=Rattus norvegicus OX=10116 GN=Ddx3x PE=1 SV=1	73.145	A0A0G2K9N3;D3ZN21		8	10
	Conf	Sequence	Modifications	Cleavages	dMass	Prec MW	Prec m/z	Theor MW	Theor m/z	Theor z	Spectrum	Time	PrecursorElution
	96.05	LEKPAKYDDIKK		missed K-Y@6; missed K-K@11	0.000879722	1446.81	483.277	1446.81	483.277	3	1.1.1.1471.5	13.664	13.6958
	96.72	LEKPAKYDDIK		missed K-Y@6	-0.000502154	1318.71	440.578	1318.71	440.578	3	1.1.1.1567.4	17.6125	17.6026
	99	DGRGAAQNIIPASTGAAK		missed R-G@3	-0.00113916	1696.88	566.635	1696.89	566.636	3	1.1.1.1853.17	29.4942	29.5613
	99	GAAQNIIPASTGAAK			-0.000757883	1368.74	685.375	1368.74	685.375	2	1.1.1.1867.28	30.0968	30.48
	99	GAAQNIIPASTGAAK			-0.00319925	1368.73	685.374	1368.74	685.375	2	1.1.1.1875.8	30.4298	30.5617
	99	GAAQNIIPASTGAAK			-0.00319925	1368.73	685.374	1368.74	685.375	2	1.1.1.1883.11	30.7546	30.5617
	99	LISWYDNEYGYSNR			0.00202017	1778.79	890.403	1778.79	890.402	2	1.1.1.2433.14	53.5359	53.7101
	99	LISWYDNEYGYSNR			0.00202017	1778.79	890.403	1778.79	890.402	2	1.1.1.2441.14	53.8573	53.7101
	99	VIHDNFGIVEGLMTTVHAITATQK	Oxidation(M)@13		0.0010591	2610.35	653.594	2610.35	653.594	4	1.1.1.2933.3	74.3182	74.436
	99	WGDAGAEYVVESTGVFTTMEK	Oxidation(M)@19		-0.00153921	2292.02	1147.02	2292.03	1147.02	2	1.1.1.2780.38	67.9531	68.045
	99	WGDAGAEYVVESTGVFTTMEK	Oxidation(M)@19		-0.00153921	2292.02	1147.02	2292.03	1147.02	2	1.1.1.2789.6	68.3284	68.045
192	2	20.31	Q5XIF6	Tuba4a	Tubulin alpha-4A chain OS=Rattus norvegicus OX=10116 GN=Tuba4a PE=1 SV=1	49.924			8	13
	Conf	Sequence	Modifications	Cleavages	dMass	Prec MW	Prec m/z	Theor MW	Theor m/z	Theor z	Spectrum	Time	PrecursorElution
	96.11	TGYTLDVTTGQR			-0.00160232	1310.65	656.33	1310.65	656.331	2	1.1.1.2013.14	36.0948	35.9474
	99	AGPIWDLR			-0.0020381	926.495	464.255	926.497	464.256	2	1.1.1.2421.2	53.0102	53.1315
	99	NLANTVTEEILEK			-0.00259434	1472.77	737.392	1472.77	737.393	2	1.1.1.2753.5	66.795	66.9546
	99	NLANTVTEEILEK			-0.00259434	1472.77	737.392	1472.77	737.393	2	1.1.1.2755.7	66.8795	66.9546
	99	SFSQFGKLER		missed K-L@7	-0.00430569	1197.61	599.812	1197.61	599.814	2	1.1.1.2027.13	36.6626	36.6911
	99	TGYTLDVTTGQR			0.0018156	1310.65	656.332	1310.65	656.331	2	1.1.1.2002.5	35.6495	35.5796
	99	TGYTLDVTTGQRK		missed R-K@12	-0.00412008	1438.74	720.376	1438.74	720.378	2	1.1.1.1845.31	29.1708	29.2258
	99	YGGPPPDSVYSGQQPSVGTEIFVGKIPR		missed K-I@25	-0.00277258	2931.47	978.165	2931.48	978.166	3	1.1.1.2657.29	62.8464	62.9876
21	17.01	7.295	F1M853	Rrbp1	Ribosome-binding protein 1 OS=Rattus norvegicus OX=10116 GN=Rrbp1 PE=1 SV=3	157.504			7	7
	Conf	Sequence	Modifications	Cleavages	dMass	Prec MW	Prec m/z	Theor MW	Theor m/z	Theor z	Spectrum	Time	PrecursorElution
	99	DKVATLAEGKEWSLESSPAQNWTPPQPK		missed K-V@2; missed K-E@10	0.018518	3093.56	774.397	3093.54	774.392	4	1.1.1.2537.5	57.899	57.8864
	99	GLGVHLSFVR			-0.00112947	1083.62	542.816	1083.62	542.817	2	1.1.1.2388.2	51.6481	51.5617
	99	IFDDVSSGVSQLASK			-0.000454298	1551.78	776.896	1551.78	776.896	2	1.1.1.2430.7	53.3995	53.423
	99	IFDDVSSGVSQLASKVQGVGSK		missed K-V@15	8.02231e-05	2207.14	736.722	2207.14	736.722	3	1.1.1.2755.6	66.8786	67.0386
	99	KAAPSTAADEGWDNQNW		missed K-A@1	0.00457191	1859.81	930.913	1859.81	930.911	2	1.1.1.2274.10	46.9509	47.1671
	99	KAAPSTAADEGWDNQNW		missed K-A@1	0.00457191	1859.81	930.913	1859.81	930.911	2	1.1.1.2282.12	47.2812	47.1671
	99	NSNSDGWESWEGASGEGR			0.00036177	1923.76	962.888	1923.76	962.888	2	1.1.1.2234.33	45.2998	45.3049
22	15.41	13.38	P48679	Lmna	Prelamin-A/C OS=Rattus norvegicus OX=10116 GN=Lmna PE=1 SV=1	74.324	G3V8L3		7	11
	Conf	Sequence	Modifications	Cleavages	dMass	Prec MW	Prec m/z	Theor MW	Theor m/z	Theor z	Spectrum	Time	PrecursorElution
	99	HASQKDYSSGFGGK		missed K-D@5	0.00203283	1467.68	490.233	1467.67	490.232	3	1.1.1.1450.4	12.7927	12.7827
	99	MDKNASTFEEVVQVPSAYQK	Oxidation(M)@1	missed K-N@3	0.00469484	2286.09	763.037	2286.08	763.035	3	1.1.1.2404.9	52.3226	52.3017
	99	QDSSAVGFDYKEK		missed K-E@11	0.00205497	1472.68	737.347	1472.68	737.346	2	1.1.1.1770.17	26.0335	26.1696
	99	YGLFPANYVELRQ		missed R-Q@12	-0.000394915	1568.8	785.406	1568.8	785.407	2	1.1.1.2729.3	65.8137	65.8438
	99	YGVQADRVDK		missed R-V@7	0.00626169	1149.58	575.799	1149.58	575.796	2	1.1.1.1497.2	14.7324	14.8084
25	14.78	15.75	P06761	Hspa5	Endoplasmic reticulum chaperone BiP OS=Rattus norvegicus OX=10116 GN=Hspa5 PE=1 SV=1	72.347			7	8
	Conf	Sequence	Modifications	Cleavages	dMass	Prec MW	Prec m/z	Theor MW	Theor m/z	Theor z	Spectrum	Time	PrecursorElution
	97.76	TGQPMINLYTDRETGK	Oxidation(M)@5	missed R-E@12	0.00470821	1838.89	613.97	1838.88	613.968	3	1.1.1.1971.9	34.3769	34.4362
	98.38	AAIDWFDGKEFSGNPIKVSFATR		missed K-E@9; missed K-V@17	0.00451955	2555.29	639.829	2555.28	639.828	4	1.1.1.2831.2	70.0473	70.0426
	98.41	APKPDGPGGGPGGSHMGGNYGDDR	Oxidation(M)@16		0.00383905	2267.97	567.999	2267.96	567.998	4	1.1.1.1422.6	11.6401	12.0424
	99	AAIDWFDGKEFSGNPIK		missed K-E@9	0.00683037	1893.93	632.318	1893.93	632.316	3	1.1.1.2731.2	65.8915	65.9666
	99	AAIDWFDGKEFSGNPIKVSFATR		missed K-E@9; missed K-V@17	-0.000245539	2555.28	852.768	2555.28	852.768	3	1.1.1.2865.9	71.4812	71.748
	99	AAIDWFDGKEFSGNPIKVSFATR		missed K-E@9; missed K-V@17	0.0028106	2555.28	639.828	2555.28	639.828	4	1.1.1.2865.2	71.4637	71.7065
	99	AAIDWFDGKEFSGNPIKVSFATR		missed K-E@9; missed K-V@17	0.0028106	2555.28	639.828	2555.28	639.828	4	1.1.1.2873.2	71.7935	71.7065
	99	APKPDGPGGGPGGSHMGGNYGDDR	Oxidation(M)@16		0.00383905	2267.97	567.999	2267.96	567.998	4	1.1.1.1430.4	11.9951	12.0844
	99	APKPDGPGGGPGGSHMGGNYGDDR	Oxidation(M)@16		0.00383905	2267.97	567.999	2267.96	567.998	4	1.1.1.1438.5	12.3274	12.0844
	99	GEATVSFDDPPSAK			-0.000193204	1419.65	710.833	1419.65	710.833	2	1.1.1.1928.8	32.6145	32.9096
	99	GEATVSFDDPPSAK			0.00102748	1419.65	710.834	1419.65	710.833	2	1.1.1.1948.23	33.4303	33.4421
	99	GEATVSFDDPPSAK			0.00102748	1419.65	710.834	1419.65	710.833	2	1.1.1.1949.19	33.4698	33.4421
	99	GEATVSFDDPPSAK			5.09331e-05	1419.65	710.833	1419.65	710.833	2	1.1.1.1936.3	32.9336	32.9504
	99	LKGEATVSFDDPPSAK		missed K-G@2	0.000160137	1660.83	554.618	1660.83	554.618	3	1.1.1.1934.5	32.8436	32.8279
	99	LKGEATVSFDDPPSAK		missed K-G@2	0.000160137	1660.83	554.618	1660.83	554.618	3	1.1.1.1942.3	33.1641	32.8279
26	14.63	18.38	A0A0G2KAZ7	Hnrnpdl	Heterogeneous nuclear ribonucleoprotein D-like OS=Rattus norvegicus OX=10116 GN=Hnrnpdl PE=1 SV=1	46.307		Q3SWU3	7	8
	Conf	Sequence	Modifications	Cleavages	dMass	Prec MW	Prec m/z	Theor MW	Theor m/z	Theor z	Spectrum	Time	PrecursorElution
	95.7	TFDQLSPDESKER		missed K-E@11	-7.8025e-05	1550.72	517.914	1550.72	517.914	3	1.1.1.1781.7	26.4747	26.5464
	97.97	TFDQLSPDESKER		missed K-E@11	-7.8025e-05	1550.72	517.914	1550.72	517.914	3	1.1.1.1789.16	26.8123	26.5464
	98.92	HWILPQDYDHAQAEAR			0.000952514	1948.92	650.647	1948.92	650.647	3	1.1.1.2181.17	43.1029	42.6612
	99	HWILPQDYDHAQAEAR			0.00524735	1948.92	650.648	1948.92	650.647	3	1.1.1.2160.16	42.2113	42.4496
	99	HWILPQDYDHAQAEAR			0.00524735	1948.92	650.648	1948.92	650.647	3	1.1.1.2168.17	42.5514	42.4496
	99	IVDRIDSDGDGLVTTEELK		missed R-I@4	-0.00135267	2074.04	692.355	2074.04	692.355	3	1.1.1.2305.17	48.219	48.3289
	99	IVDRIDSDGDGLVTTEELK		missed R-I@4	-0.00190197	2074.04	692.354	2074.04	692.355	3	1.1.1.2297.15	47.8797	47.9483
	99	IVDRIDSDGDGLVTTEELKVWIK		missed R-I@4; missed K-V@19	-0.00360546	2600.37	651.099	2600.37	651.1	4	1.1.1.2810.3	69.1753	69.1278
	99	IVDRIDSDGDGLVTTEELKVWIK		missed R-I@4; missed K-V@19	0.000300718	2600.37	651.1	2600.37	651.1	4	1.1.1.2795.2	68.5497	68.6276
	99	QATYGYYLGNPAEFQDSSDHHTFKK		missed K-K@24	0.0068963	2903.32	726.838	2903.32	726.836	4	1.1.1.2279.7	47.1487	47.2488
	99	QATYGYYLGNPAEFQDSSDHHTFKK		missed K-K@24	0.0068963	2903.32	726.838	2903.32	726.836	4	1.1.1.2287.2	47.4638	47.2488
	99	QATYGYYLGNPAEFQDSSDHHTFKK	Gln->pyro-Glu@N-term	missed K-K@24	0.006098	2886.29	722.581	2886.29	722.579	4	1.1.1.2412.6	52.6419	52.7552
27	14.43	31.32	Q68FR9	Eef1d	Elongation factor 1-delta OS=Rattus norvegicus OX=10116 GN=Eef1d PE=1 SV=2	31.33			7	15
	Conf	Sequence	Modifications	Cleavages	dMass	Prec MW	Prec m/z	Theor MW	Theor m/z	Theor z	Spectrum	Time	PrecursorElution
	95.97	YHTINGHNAEVR			0.00124753	1409.68	470.901	1409.68	470.901	3	1.1.1.1437.3	12.2581	12.3735
	96.85	GGNFGFGDSR			-0.000929351	1012.44	507.225	1012.44	507.225	2	1.1.1.1883.4	30.7354	30.8894
	97.57	GGNFGFGDSR			-0.000746248	1012.44	507.225	1012.44	507.225	2	1.1.1.1884.4	30.7789	30.7664
	99	ALSRQEMQEVQSSR	Oxidation(M)@7	missed R-Q@4	0.00227746	1663.8	555.606	1663.79	555.606	3	1.1.1.1475.7	13.8515	13.6958
	99	GFGFVTFDDHDPVDKIVLQK		missed K-I@15	-0.00118629	2276.15	759.723	2276.15	759.723	3	1.1.1.2795.4	68.553	68.6276
	99	GGGGNFGPGPGSNFR			-0.00189884	1376.62	689.317	1376.62	689.318	2	1.1.1.1918.13	32.199	32.1296
	99	GGNFGFGDSR			-0.000929351	1012.44	507.225	1012.44	507.225	2	1.1.1.1891.7	31.0619	30.8894
	99	NMGGPYGGGNYGPGGSGGSGGYGGR	Oxidation(M)@2		-0.00125699	2204.89	1103.45	2204.89	1103.45	2	1.1.1.1791.25	26.9173	27.0911
	99	NMGGPYGGGNYGPGGSGGSGGYGGR	Oxidation(M)@2		-0.00125699	2204.89	1103.45	2204.89	1103.45	2	1.1.1.1799.24	27.2545	27.0911
29	13.94	19.08	D4ABK7	Hnrnph3	Heterogeneous nuclear ribonucleoprotein H3 (2H9) (Predicted), isoform CRA_c OS=Rattus norvegicus OX=10116 GN=Hnrnph3 PE=1 SV=1	36.869			7	10
	Conf	Sequence	Modifications	Cleavages	dMass	Prec MW	Prec m/z	Theor MW	Theor m/z	Theor z	Spectrum	Time	PrecursorElution
	99	ELISNASDALDKIR		missed K-I@12	0.0030133	1543.82	515.615	1543.82	515.614	3	1.1.1.2412.3	52.6369	52.5482
	99	HLEINPDHPIVETLR			0.00119214	1781.94	594.989	1781.94	594.988	3	1.1.1.2266.3	46.5994	46.6739
	99	HSQFIGYPITLYLEK			-0.00214327	1807.95	904.982	1807.95	904.983	2	1.1.1.2804.8	68.9359	68.9195
	99	NPDDITQEEYGEFYK			-0.00497627	1846.78	924.4	1846.79	924.402	2	1.1.1.2346.31	49.9271	49.9388
	99	YHTSQSGDEMTSLSEYVSR	Oxidation(M)@10		0.00550169	2191.94	731.653	2191.93	731.652	3	1.1.1.2055.19	37.8517	37.7838
30	13.86	26.73	P04797	Gapdh	Glyceraldehyde-3-phosphate dehydrogenase OS=Rattus norvegicus OX=10116 GN=Gapdh PE=1 SV=3	35.828	D3ZGY4;M0R590	M0R660	7	11
	Conf	Sequence	Modifications	Cleavages	dMass	Prec MW	Prec m/z	Theor MW	Theor m/z	Theor z	Spectrum	Time	PrecursorElution
	95.29	HEEQPTSGYEVHNR			0.00109152	1681.75	561.589	1681.74	561.589	3	1.1.1.1428.7	11.8944	11.7494
	99	DLEQPPYRYESSSYTDQFSR		missed R-Y@8	0.00764692	2467.1	823.374	2467.09	823.372	3	1.1.1.2316.7	48.6786	48.6154
	99	HEEQPTSGYEVHNR			0.00109152	1681.75	561.589	1681.74	561.589	3	1.1.1.1420.9	11.568	11.7494
	99	IVESDVGDSFYIR			0.000137977	1498.73	750.373	1498.73	750.372	2	1.1.1.2408.8	52.4817	52.4657
	99	LDKEPNPAYDPQLPYVEK		missed K-E@3	0.00187901	2115.05	706.025	2115.05	706.025	3	1.1.1.2293.12	47.7187	47.9483
	99	LDKEPNPAYDPQLPYVEK		missed K-E@3	0.00187901	2115.05	706.025	2115.05	706.025	3	1.1.1.2301.26	48.057	47.9483
	99	YRPEAQPYAPAGPK			0.00123668	1543.78	515.601	1543.78	515.6	3	1.1.1.1681.10	22.316	22.472
	99	YRPEAQPYAPAGPK			0.00160289	1543.78	515.601	1543.78	515.6	3	1.1.1.1689.12	22.6529	22.6402
32	12.23	12.81	M0R735	Syncrip	Heterogeneous nuclear ribonucleoprotein Q OS=Rattus norvegicus OX=10116 GN=Syncrip PE=1 SV=2	62.672			6	8
	Conf	Sequence	Modifications	Cleavages	dMass	Prec MW	Prec m/z	Theor MW	Theor m/z	Theor z	Spectrum	Time	PrecursorElution
	97.24	SNSVEMDWVLK	Oxidation(M)@6		0.0047232	1322.62	662.318	1322.62	662.316	2	1.1.1.2327.4	49.1203	48.9421
	99	ATENDIYNFFSPLNPMR	Oxidation(M)@16		0.00215376	2043.94	1022.98	2043.94	1022.98	2	1.1.1.2925.20	73.9963	74.0189
	99	EGRPSGEAFVELESEDEVK			-0.000333942	2105.98	702.999	2105.98	702.999	3	1.1.1.2343.15	49.7856	49.5582
	99	HTGPNSPDTANDGFVR			-0.000635754	1683.76	842.887	1683.76	842.887	2	1.1.1.1685.41	22.5089	22.7245
	99	HTGPNSPDTANDGFVR			0.0010397	1683.76	562.261	1683.76	562.261	3	1.1.1.1693.21	22.8294	22.7245
	99	STGEAFVQFASQEIAEK			-0.00144061	1840.88	921.449	1840.88	921.449	2	1.1.1.2773.9	67.6519	67.9189
	99	STGEAFVQFASQEIAEK			-0.00144061	1840.88	921.449	1840.88	921.449	2	1.1.1.2781.22	67.9817	67.9189
	99	VHIEIGPDGR			-0.00201007	1091.57	546.792	1091.57	546.793	2	1.1.1.1848.20	29.2863	29.2673
	99	VHIEIGPDGR			-0.00249834	1091.57	546.792	1091.57	546.793	2	1.1.1.1840.3	28.9483	29.1843
33	12	22.89	Q62848	Arfgap1	ADP-ribosylation factor GTPase-activating protein 1 OS=Rattus norvegicus OX=10116 GN=Arfgap1 PE=1 SV=1	45.442	Q3S4A4		6	7
	Conf	Sequence	Modifications	Cleavages	dMass	Prec MW	Prec m/z	Theor MW	Theor m/z	Theor z	Spectrum	Time	PrecursorElution
	98.99	DYDRGYDSR		missed R-G@4	-0.0013062	1145.47	573.744	1145.47	573.744	2	1.1.1.1428.9	11.9011	11.7494
	99	AASIFGGAKPVDTAAR			-0.000921408	1530.81	511.279	1530.82	511.279	3	1.1.1.1991.2	35.178	35.5796
	99	AASIFGGAKPVDTAAR			-0.000921408	1530.81	511.279	1530.82	511.279	3	1.1.1.1999.3	35.507	35.5796
	99	AASIFGGAKPVDTAAR			-0.000921408	1530.81	511.279	1530.82	511.279	3	1.1.1.2007.4	35.8346	35.5796
	99	ARPATDSFDDYPPR			0.00054262	1606.74	536.587	1606.74	536.586	3	1.1.1.1908.11	31.77	31.7168
	99	ARPATDSFDDYPPR			0.000908826	1606.74	536.587	1606.74	536.586	3	1.1.1.1949.7	33.4498	33.5244
	99	ARPATDSFDDYPPR			0.00109193	1606.74	536.587	1606.74	536.586	3	1.1.1.1874.3	30.3679	30.2737
	99	RGDDSFGDKYR		missed R-G@1; missed K-Y@9	0.00178081	1314.6	439.206	1314.6	439.206	3	1.1.1.1513.2	15.3921	15.5849
	99	RGDDSFGDKYR		missed R-G@1; missed K-Y@9	0.00178081	1314.6	439.206	1314.6	439.206	3	1.1.1.1521.2	15.7121	15.5849
35	11.81	15.25	Q5PQK2	Fus	FUS RNA-binding protein OS=Rattus norvegicus OX=10116 GN=Fus PE=1 SV=1	52.673			6	15
	Conf	Sequence	Modifications	Cleavages	dMass	Prec MW	Prec m/z	Theor MW	Theor m/z	Theor z	Spectrum	Time	PrecursorElution
	99	ADYDRETLLGVQEDVDEYVK		missed R-E@5	0.00231927	2356.11	786.377	2356.11	786.376	3	1.1.1.2767.8	67.3864	67.5035
	99	KIDSDSDGFLTENELSQWIQMSFK	Oxidation(M)@21	missed K-I@1	0.00458122	2833.32	945.446	2833.31	945.445	3	1.1.1.2995.5	76.8189	76.9299
	99	KLSEEEILENQDLFLTSEATDYGR		missed K-L@1	0.00947397	2799.35	934.125	2799.34	934.122	3	1.1.1.2790.5	68.3589	68.4218
	99	QLHDDYFYHDEL	Gln->pyro-Glu@N-term		-0.0010281	1576.65	789.33	1576.65	789.331	2	1.1.1.2599.5	60.4538	60.2773
	99	VIDFDENTALDDTEEESFR			-0.000885611	2243.97	1122.99	2243.97	1122.99	2	1.1.1.2639.9	62.1144	62.1237
	99	VIDFDENTALDDTEEESFR			-0.000885611	2243.97	1122.99	2243.97	1122.99	2	1.1.1.2658.35	62.8932	62.7786
	99	VIDFDENTALDDTEEESFR			-0.00405937	2243.97	1122.99	2243.97	1122.99	2	1.1.1.2650.6	62.5684	62.1237
36	11.69	23.69	D3ZUB0	Rcn1	Reticulocalbin 1 OS=Rattus norvegicus OX=10116 GN=Rcn1 PE=1 SV=1	38.09			6	12
	Conf	Sequence	Modifications	Cleavages	dMass	Prec MW	Prec m/z	Theor MW	Theor m/z	Theor z	Spectrum	Time	PrecursorElution
	98.9	ATDAEADVASLNR			-0.00517703	1331.63	666.821	1331.63	666.823	2	1.1.1.1909.22	31.8234	31.7585
	99	EAETRAEFAER		missed R-A@5	0.00317546	1307.61	436.878	1307.61	436.877	3	1.1.1.1526.4	15.9175	15.9122
	99	RIQLVEEELDRAQER		missed R-I@1; missed R-A@11	3.81423e-05	1882.99	628.669	1882.99	628.669	3	1.1.1.2243.13	45.6536	45.7656
	99	SKQLEDELVSLQK		missed K-Q@2	0.00249856	1515.82	758.916	1515.81	758.914	2	1.1.1.2272.21	46.8601	46.8387
	99	SKQLEDELVSLQKK		missed K-Q@2; missed K-K@13	-0.000805963	1643.91	548.977	1643.91	548.977	3	1.1.1.2156.13	42.0391	42.0253
37	11.66	31.89	F1LM82	Hnrnpa2b1	Heterogeneous nuclear ribonucleoproteins A2/B1 OS=Rattus norvegicus OX=10116 GN=Hnrnpa2b1 PE=1 SV=3	32.468	F1LNF1	A7VJC2	6	9
	Conf	Sequence	Modifications	Cleavages	dMass	Prec MW	Prec m/z	Theor MW	Theor m/z	Theor z	Spectrum	Time	PrecursorElution
	99	ELVSLKQEQQAFK		missed K-Q@6	0.000523307	1546.84	774.425	1546.84	774.425	2	1.1.1.2161.30	42.2655	42.2373
	99	ELVSLKQEQQAFK		missed K-Q@6	0.000889512	1546.84	774.426	1546.84	774.425	2	1.1.1.2169.25	42.6055	42.4496
	99	LAMLQEHVESLGPISDLASTVR	Oxidation(M)@3		0.000132934	2381.23	794.749	2381.23	794.749	3	1.1.1.2773.5	67.6419	67.5457
	99	SLEETQLALSSDLK			0.0129473	1532.81	767.41	1532.79	767.404	2	1.1.1.2437.5	53.6817	53.7921
	99	SSLQTMESDVYTEVR	Oxidation(M)@6		0.000816652	1759.79	880.904	1759.79	880.904	2	1.1.1.2151.34	41.8462	41.8986
	99	SSLQTMESDVYTEVR	Oxidation(M)@6		0.000816652	1759.79	880.904	1759.79	880.904	2	1.1.1.2152.36	41.8893	41.8986
40	11.11	20.04	Q6AY09	Hnrnph2	Heterogeneous nuclear ribonucleoprotein H2 OS=Rattus norvegicus OX=10116 GN=Hnrnph2 PE=1 SV=1	49.294			6	9
	Conf	Sequence	Modifications	Cleavages	dMass	Prec MW	Prec m/z	Theor MW	Theor m/z	Theor z	Spectrum	Time	PrecursorElution
	99	GFGFVDFNSEEDAK			-0.00100884	1560.67	781.343	1560.67	781.344	2	1.1.1.2572.3	59.3284	59.3652
	99	GLSEDTTEETLKESFEGSVR		missed K-E@12	-0.00692393	2213.03	738.683	2213.03	738.685	3	1.1.1.2522.2	57.2788	57.3543
	99	SEADAEKNLEEKQGAEIDGR		missed K-N@7; missed K-Q@12	-0.000178372	2188.02	730.349	2188.02	730.349	3	1.1.1.1811.36	27.7553	27.6802
	99	SVSLYYTGEKGQR		missed K-G@10	-0.0134027	1486.73	744.371	1486.74	744.378	2	1.1.1.1826.28	28.3861	28.1032
	99	VAISELFAKNDLAAVDVR		missed K-N@9	-0.00397588	1930.05	644.357	1930.05	644.358	3	1.1.1.2780.3	67.9239	67.9189
46	10.28	24.95	P10719	Atp5f1b	ATP synthase subunit beta, mitochondrial OS=Rattus norvegicus OX=10116 GN=Atp5f1b PE=1 SV=2	56.354	G3V6D3		6	6
	Conf	Sequence	Modifications	Cleavages	dMass	Prec MW	Prec m/z	Theor MW	Theor m/z	Theor z	Spectrum	Time	PrecursorElution
	96.41	FLSQPFQVAEVFTGHMGK	Oxidation(M)@16		-0.00320938	2037.99	680.339	2038	680.34	3	1.1.1.2810.5	69.177	69.2543
	99	AIAELGIYPAVDPLDSTSR			-0.0132236	1987.01	994.514	1987.03	994.52	2	1.1.1.2811.20	69.2317	69.0025
	99	IMDPNIVGSEHYDVAR	Oxidation(M)@2		0.00112922	1830.86	611.293	1830.86	611.293	3	1.1.1.2077.16	38.7623	38.7048
	99	KGSITSVQAIYVPADDLTDPAPATTFAHLDATTVLSR		missed K-G@1	0.0266515	3842	961.507	3841.97	961.501	4	1.1.1.2914.20	73.5309	73.5536
	99	QFAPIHAEAPEFIEMSVEQEILVTGIK	Oxidation(M)@15		0.00857577	3041.55	1014.86	3041.54	1014.85	3	1.1.1.2987.11	76.4966	76.5184
	99	VALVYGQMNEPPGAR	Oxidation(M)@8		-0.000509832	1616.8	809.406	1616.8	809.406	2	1.1.1.1958.40	33.8521	33.9002
47	10.02	41.5	P16409	Myl3	Myosin light chain 3 OS=Rattus norvegicus OX=10116 GN=Myl3 PE=1 SV=2	22.156			6	10
	Conf	Sequence	Modifications	Cleavages	dMass	Prec MW	Prec m/z	Theor MW	Theor m/z	Theor z	Spectrum	Time	PrecursorElution
	95.82	VLGKPKQEELNSK		missed K-Q@6	-0.000230632	1468.82	490.615	1468.82	490.616	3	1.1.1.1439.3	12.3484	12.3325
	97.63	HVLATLGER			-0.00173996	994.554	498.284	994.556	498.285	2	1.1.1.1708.5	23.445	23.3931
	99	AAPAPAAAPAAAPEPERPK			-0.000356182	1781.94	594.988	1781.94	594.988	3	1.1.1.1650.13	21.0581	21.1939
	99	AAPAPAAAPAAAPEPERPK			-0.000356182	1781.94	594.988	1781.94	594.988	3	1.1.1.1658.21	21.3799	21.1939
	99	ALGQNPTQAEVLR			0.000145152	1395.75	698.881	1395.75	698.881	2	1.1.1.1955.32	33.7193	33.9425
	99	ALGQNPTQAEVLR			0.000145152	1395.75	698.881	1395.75	698.881	2	1.1.1.1963.20	34.0581	34.027
	99	ALGQNPTQAEVLR			0.000145152	1395.75	698.881	1395.75	698.881	2	1.1.1.1971.11	34.3836	33.9425
	99	DTGTYEDFVEGLR			0.000894626	1500.67	751.344	1500.67	751.344	2	1.1.1.2659.9	62.9135	63.0718
	99	VFDKEGNGTVMGAELR	Oxidation(M)@11	missed K-E@4	-0.000464371	1737.83	580.286	1737.84	580.286	3	1.1.1.1841.5	28.9943	29.1843
	99	VFDKEGNGTVMGAELR	Oxidation(M)@11	missed K-E@4	-0.000464371	1737.83	580.286	1737.84	580.286	3	1.1.1.1849.19	29.3275	29.1843
48	9.97	11.16	Q9EPH8	Pabpc1	Polyadenylate-binding protein 1 OS=Rattus norvegicus OX=10116 GN=Pabpc1 PE=1 SV=1	70.701	A0A0G2JZS2		6	7
	Conf	Sequence	Modifications	Cleavages	dMass	Prec MW	Prec m/z	Theor MW	Theor m/z	Theor z	Spectrum	Time	PrecursorElution
	96.21	NLDDGIDDERLR		missed R-L@10	0.00454515	1429.68	715.849	1429.68	715.847	2	1.1.1.1980.9	34.7539	34.8448
	98.24	SGVGNIFIK			-0.00207679	933.526	467.77	933.528	467.771	2	1.1.1.2248.2	45.8528	45.8072
	98.51	YQGVNLYVK			0.00357598	1082.58	542.297	1082.58	542.295	2	1.1.1.2108.4	40.0446	40.0705
	99	ALDTMNFDVIK	Oxidation(M)@5		-0.00187491	1281.63	641.82	1281.63	641.821	2	1.1.1.2352.7	50.1597	50.3536
	99	ALDTMNFDVIK	Oxidation(M)@5		-0.00187491	1281.63	641.82	1281.63	641.821	2	1.1.1.2360.7	50.4902	50.3536
	99	KEFSPFGTITSAK		missed K-E@1	-0.00115672	1411.73	706.874	1411.73	706.875	2	1.1.1.2269.9	46.7376	46.6739
	99	SLGYAYVNFQQPADAER			-0.000750028	1927.91	964.96	1927.91	964.961	2	1.1.1.2425.32	53.203	53.2578
63	8.15	16.43	Q9JJ54	Hnrnpd	Heterogeneous nuclear ribonucleoprotein D0 OS=Rattus norvegicus OX=10116 GN=Hnrnpd PE=1 SV=2	38.218			6	6
	Conf	Sequence	Modifications	Cleavages	dMass	Prec MW	Prec m/z	Theor MW	Theor m/z	Theor z	Spectrum	Time	PrecursorElution
	98.08	HAAENPGKYNILGTNTIMDK	Oxidation(M)@18	missed K-Y@8	0.00386881	2202.08	735.033	2202.07	735.032	3	1.1.1.2076.23	38.7263	38.6214
	98.6	NFILDQTNVSAAAQR			-0.00418089	1646.83	824.424	1646.84	824.426	2	1.1.1.2337.33	49.5464	49.3919
	98.75	DIDIHEVR			0.00362116	995.507	498.761	995.504	498.759	2	1.1.1.1788.12	26.7671	26.7129
	99	GYFEYIEENKYSR		missed K-Y@10	0.00056655	1696.77	849.394	1696.77	849.394	2	1.1.1.2347.35	49.9707	49.9808
	99	NFILDQTNVSAAAQR			-0.00418089	1646.83	824.424	1646.84	824.426	2	1.1.1.2329.8	49.2144	49.3919
	99	SSGPTSLFAVTVAPPGAR			-7.74406e-06	1713.91	857.96	1713.91	857.96	2	1.1.1.2642.2	62.2244	62.3282
34	11.96	12.82	D3ZGE6	Cttn	Cortactin, isoform CRA_c OS=Rattus norvegicus OX=10116 GN=Cttn PE=1 SV=3	61.078		Q66HL2	5	5
	Conf	Sequence	Modifications	Cleavages	dMass	Prec MW	Prec m/z	Theor MW	Theor m/z	Theor z	Spectrum	Time	PrecursorElution
	95.24	YLTVAAVFR			0.000254102	1038.59	520.301	1038.59	520.3	2	1.1.1.2565.2	59.0444	59.0368
	95.94	EVDEQMLNVQNK	Oxidation(M)@6		6.26784e-05	1461.68	731.846	1461.68	731.846	2	1.1.1.1700.34	23.1407	22.8088
	98.63	EVDEQMLNVQNKNSSYFVEWIPNNVK	Oxidation(M)@6	missed K-N@12	0.00335004	3139.5	1047.51	3139.49	1047.5	3	1.1.1.2757.30	66.9821	67.0386
	99	ALTVPELTQQMFDAK	Oxidation(M)@11		-0.00295911	1706.85	854.433	1706.85	854.435	2	1.1.1.2471.10	55.0916	55.367
	99	ALTVPELTQQMFDAK	Oxidation(M)@11		-0.00295911	1706.85	854.433	1706.85	854.435	2	1.1.1.2479.9	55.4306	55.367
	99	AVLVDLEPGTMDSVR	Oxidation(M)@11		-0.00117515	1616.81	809.411	1616.81	809.411	2	1.1.1.2349.27	50.0479	50.3123
	99	AVLVDLEPGTMDSVR	Oxidation(M)@11		-0.00117515	1616.81	809.411	1616.81	809.411	2	1.1.1.2357.4	50.3665	50.3123
	99	EVDEQMLNVQNK	Oxidation(M)@6		6.26784e-05	1461.68	731.846	1461.68	731.846	2	1.1.1.1692.31	22.802	22.8088
	99	FPGQLNADLR			-0.000457696	1129.59	565.801	1129.59	565.801	2	1.1.1.2182.9	43.1386	43.0857
	99	FPGQLNADLR			0.000152648	1129.59	565.801	1129.59	565.801	2	1.1.1.2174.6	42.7966	42.7461
	99	FPGQLNADLR			0.000994828	1129.59	565.802	1129.59	565.801	2	1.1.1.2166.13	42.4635	42.7461
	99	FWEVISDEHGIDPTGTYHGDSDLQLER			0.00831957	3115.42	779.863	3115.42	779.861	4	1.1.1.2685.4	63.9869	63.9401
	99	GHYTEGAELVDSVLDVVR			0.00118302	1957.98	653.666	1957.97	653.665	3	1.1.1.2941.2	74.6479	74.726
	99	GHYTEGAELVDSVLDVVRK		missed R-K@18	-0.000809939	2086.07	696.364	2086.07	696.364	3	1.1.1.2877.3	71.9625	72.3741
	99	GHYTEGAELVDSVLDVVRK		missed R-K@18	-0.000809939	2086.07	696.364	2086.07	696.364	3	1.1.1.2885.2	72.2947	72.3741
	99	GHYTEGAELVDSVLDVVRK		missed R-K@18	-0.000809939	2086.07	696.364	2086.07	696.364	3	1.1.1.2893.3	72.6308	72.3741
	99	IMNTFSVVPSPK	Oxidation(M)@2		-0.00217196	1334.69	668.351	1334.69	668.352	2	1.1.1.2180.24	43.0664	43.128
	99	INVYYNEATGGK			-0.0020194	1327.64	664.827	1327.64	664.828	2	1.1.1.1929.11	32.6512	32.7871
	99	INVYYNEATGGK			-0.0020194	1327.64	664.827	1327.64	664.828	2	1.1.1.1938.9	33.027	32.7871
	99	INVYYNEATGGKYVPR		missed K-Y@12	0.000215441	1842.93	922.471	1842.93	922.471	2	1.1.1.2152.38	41.891	41.9409
	99	IREEYPDRIMNTFSVVPSPK	Oxidation(M)@10	missed R-E@2; missed R-I@8	0.00410207	2393.21	599.309	2393.2	599.309	4	1.1.1.2329.5	49.2028	49.5162
	99	IREEYPDRIMNTFSVVPSPK	Oxidation(M)@10	missed R-E@2; missed R-I@8	0.00410207	2393.21	599.309	2393.2	599.309	4	1.1.1.2337.13	49.5297	49.5162
	99	KLAVNMVPFPR	Oxidation(M)@6	missed K-L@1	-0.00143239	1286.72	429.912	1286.72	429.913	3	1.1.1.2182.2	43.1327	42.8309
	99	LAVNMVPFPR	Oxidation(M)@5		-0.00119836	1158.62	580.318	1158.62	580.318	2	1.1.1.2348.3	49.986	50.1057
	99	LAVNMVPFPR	Oxidation(M)@5		-0.00119836	1158.62	580.318	1158.62	580.318	2	1.1.1.2356.3	50.3202	50.1057
	99	LAVNMVPFPR	Oxidation(M)@5		-0.00156457	1158.62	580.317	1158.62	580.318	2	1.1.1.2329.3	49.1961	49.5162
	99	LAVNMVPFPR	Oxidation(M)@5		-0.00156457	1158.62	580.317	1158.62	580.318	2	1.1.1.2337.10	49.5272	49.5162
	99	LAVNMVPFPR	Oxidation(M)@5		-0.00156457	1158.62	580.317	1158.62	580.318	2	1.1.1.2341.7	49.6941	49.5162
	99	LHFFMPGFAPLTSR	Oxidation(M)@5		-0.00343573	1635.82	818.917	1635.82	818.919	2	1.1.1.2700.12	64.6128	64.4755
	99	LHFFMPGFAPLTSR	Oxidation(M)@5		0.00130253	1635.82	546.282	1635.82	546.282	3	1.1.1.2690.2	64.1938	64.5169
	99	LHFFMPGFAPLTSR	Oxidation(M)@5		0.00130253	1635.82	546.282	1635.82	546.282	3	1.1.1.2698.2	64.5208	64.5169
	99	NSSYFVEWIPNNVK			-0.00212072	1695.82	848.919	1695.83	848.92	2	1.1.1.2769.16	67.4776	67.4614
	99	YLTVAAVFR			-0.000966587	1038.59	520.3	1038.59	520.3	2	1.1.1.2573.2	59.3687	59.16
	99	YLTVAAVFR			-0.00157693	1038.58	520.3	1038.59	520.3	2	1.1.1.2605.2	60.6913	60.8531
	99	YLTVAAVFR			0.000254102	1038.59	520.301	1038.59	520.3	2	1.1.1.2557.2	58.7146	59.0368
38	11.51	10.77	P34058	Hsp90ab1	Heat shock protein HSP 90-beta OS=Rattus norvegicus OX=10116 GN=Hsp90ab1 PE=1 SV=4	83.281		A0A0G2K793	5	5
	Conf	Sequence	Modifications	Cleavages	dMass	Prec MW	Prec m/z	Theor MW	Theor m/z	Theor z	Spectrum	Time	PrecursorElution
	95.34	QTVAVGVIK			-0.00129764	913.558	457.786	913.56	457.787	2	1.1.1.1843.2	29.065	29.1843
	95.45	STTTGHLIYK			-0.00194351	1119.59	560.803	1119.59	560.803	2	1.1.1.1602.16	19.0799	19.058
	97.6	STTTGHLIYK			-0.00194351	1119.59	560.803	1119.59	560.803	2	1.1.1.1597.11	18.8661	19.058
	99	EHALLAYTLGVK			0.000585725	1313.74	657.875	1313.73	657.874	2	1.1.1.2405.4	52.3578	52.4247
	99	IGGIGTVPVGR			-0.00192329	1024.6	513.308	1024.6	513.309	2	1.1.1.2006.3	35.7963	36.1944
	99	IGGIGTVPVGR			-0.00192329	1024.6	513.308	1024.6	513.309	2	1.1.1.2022.5	36.4488	36.4426
	99	IGGIGTVPVGR			-0.00216742	1024.6	513.308	1024.6	513.309	2	1.1.1.2014.8	36.1203	36.2772
	99	STTTGHLIYK			-0.00194351	1119.59	560.803	1119.59	560.803	2	1.1.1.1605.11	19.1957	19.058
	99	THINIVVIGHVDSGK			-0.00137105	1587.87	530.298	1587.87	530.298	3	1.1.1.2133.11	41.0669	41.2231
39	11.3	4.476	A0A0G2K2P5	Tjp1	Tight junction protein ZO-1 OS=Rattus norvegicus OX=10116 GN=Tjp1 PE=1 SV=1	197.148	F1M4A0		5	8
	Conf	Sequence	Modifications	Cleavages	dMass	Prec MW	Prec m/z	Theor MW	Theor m/z	Theor z	Spectrum	Time	PrecursorElution
	99	AGNFYVPAEPK			0.000730696	1191.59	596.804	1191.59	596.803	2	1.1.1.2058.18	37.9672	37.9083
	99	IALTDNSLVAR			-0.00168824	1171.65	586.835	1171.66	586.835	2	1.1.1.2179.17	43.0181	43.0432
	99	KAGNFYVPAEPK		missed K-A@1	-0.00268242	1319.68	660.85	1319.69	660.851	2	1.1.1.1905.27	31.6584	31.6751
	99	SVNELIYKR		missed K-R@8	-0.00319683	1120.62	561.318	1120.62	561.319	2	1.1.1.1853.16	29.4933	29.4773
42	10.74	30.94	Q62703	Rcn2	Reticulocalbin-2 OS=Rattus norvegicus OX=10116 GN=Rcn2 PE=1 SV=2	37.433			5	7
	Conf	Sequence	Modifications	Cleavages	dMass	Prec MW	Prec m/z	Theor MW	Theor m/z	Theor z	Spectrum	Time	PrecursorElution
	99	DDGYSTKDSYSSR		missed K-D@7	-0.00470184	1479.61	740.811	1479.61	740.813	2	1.1.1.1466.5	13.473	13.4486
	99	DVYLSPRDDGYSTK		missed R-D@7	0.0042618	1614.76	808.386	1614.75	808.384	2	1.1.1.1900.24	31.4611	31.4265
	99	DYAPPPRDYTYR		missed R-D@7	-0.00111618	1512.7	757.357	1512.7	757.357	2	1.1.1.1825.28	28.3437	28.3995
	99	DYAPPPRDYTYR		missed R-D@7	-0.00111618	1512.7	757.357	1512.7	757.357	2	1.1.1.1833.12	28.683	28.3995
	99	GFAFVTFESPADAK			0.00291504	1485.72	743.866	1485.71	743.864	2	1.1.1.2703.6	64.7369	64.6837
43	10.58	18.66	P04692	Tpm1	Tropomyosin alpha-1 chain OS=Rattus norvegicus OX=10116 GN=Tpm1 PE=1 SV=3	32.681	A0A0G2JX64;A0A0G2K7F7;Q63607;Q91XN6		5	5
	Conf	Sequence	Modifications	Cleavages	dMass	Prec MW	Prec m/z	Theor MW	Theor m/z	Theor z	Spectrum	Time	PrecursorElution
	95.09	GYSFVTTAER			-0.000579934	1129.54	565.777	1129.54	565.777	2	1.1.1.2021.12	36.4133	36.5252
	96.39	AGFAGDDAPR			0.000915135	975.442	488.728	975.441	488.728	2	1.1.1.1610.9	19.4074	19.3913
	96.86	IIAPPERK		missed R-K@7	-7.70063e-05	922.56	462.287	922.56	462.287	2	1.1.1.1464.3	13.3707	13.1975
	96.96	AGFAGDDAPR			-0.00152624	975.439	488.727	975.441	488.728	2	1.1.1.1592.7	18.6494	18.6395
	97.72	EITALAPSTMK	Oxidation(M)@10		-0.000320447	1176.61	589.31	1176.61	589.31	2	1.1.1.1790.27	26.8635	27.2596
	97.89	EITALAPSTMK	Oxidation(M)@10		-0.000320447	1176.61	589.31	1176.61	589.31	2	1.1.1.1814.26	27.8739	27.4275
	98.8	EITALAPSTMK	Oxidation(M)@10		-0.000564584	1176.61	589.31	1176.61	589.31	2	1.1.1.1798.27	27.2008	27.2596
	99	AGFAGDDAPR			-0.00170934	975.439	488.727	975.441	488.728	2	1.1.1.1584.8	18.3139	17.8901
	99	AGFAGDDAPR			-0.00189245	975.439	488.727	975.441	488.728	2	1.1.1.1568.2	17.6508	17.6842
	99	AGFAGDDAPR			-0.00189245	975.439	488.727	975.441	488.728	2	1.1.1.1576.2	17.9786	17.6842
	99	AGFAGDDAPR			-0.00189245	975.439	488.727	975.441	488.728	2	1.1.1.1600.7	18.9824	18.9315
	99	DLYANNVLSGGTTMYPGIADR	Oxidation(M)@14		0.000728402	2243.05	1122.53	2243.05	1122.53	2	1.1.1.2546.5	58.2856	58.1329
	99	DSYVGDEAQSKR		missed K-R@11	-0.00091368	1353.62	677.815	1353.62	677.815	2	1.1.1.1452.9	12.8876	12.8237
	99	DSYVGDEAQSKR		missed K-R@11	-0.00091368	1353.62	677.815	1353.62	677.815	2	1.1.1.1460.7	13.2345	12.7827
	99	DSYVGDEAQSKR		missed K-R@11	-0.00127989	1353.61	677.815	1353.62	677.815	2	1.1.1.1476.8	13.8935	13.7371
	99	DSYVGDEAQSKR		missed K-R@11	-0.00286678	1353.61	677.814	1353.62	677.815	2	1.1.1.1468.4	13.5537	13.1135
	99	KDLYANNVLSGGTTMYPGIADR	Oxidation(M)@15	missed K-D@1	-0.00182239	2371.15	791.389	2371.15	791.39	3	1.1.1.2358.10	50.421	50.6851
	99	KDLYANNVLSGGTTMYPGIADR	Oxidation(M)@15	missed K-D@1	-0.00182239	2371.15	791.389	2371.15	791.39	3	1.1.1.2366.25	50.7508	50.6851
	99	KDLYANNVLSGGTTMYPGIADR	Oxidation(M)@15	missed K-D@1	-0.015372	2371.13	791.385	2371.15	791.39	3	1.1.1.2388.22	51.6673	51.7272
	99	LDLAGRDLTDYLMKILTER	Oxidation(M)@13	missed R-D@6; missed K-I@14	0.000978072	2251.19	751.404	2251.19	751.403	3	1.1.1.2988.4	76.5248	76.6012
	99	SYELPDGQVITIGNER			-0.000615066	1789.88	895.949	1789.88	895.95	2	1.1.1.2589.4	60.0465	60.4413
	99	SYELPDGQVITIGNER			-0.000737134	1789.88	895.949	1789.88	895.95	2	1.1.1.2597.11	60.3827	60.6053
	99	SYELPDGQVITIGNER			-0.000737134	1789.88	895.949	1789.88	895.95	2	1.1.1.2605.23	60.7088	60.6053
	99	SYELPDGQVITIGNER			-0.000737134	1789.88	895.949	1789.88	895.95	2	1.1.1.2613.7	61.0406	60.6053
	99	SYELPDGQVITIGNER			-0.00378885	1789.88	895.948	1789.88	895.95	2	1.1.1.2461.6	54.6685	54.6551
	99	SYELPDGQVITIGNER	Deamidated(N)@14		0.00803073	1790.88	896.446	1790.87	896.442	2	1.1.1.2666.13	63.2103	63.2388
	99	SYELPDGQVITIGNER	Deamidated(N)@14		0.0081528	1790.88	896.446	1790.87	896.442	2	1.1.1.2658.17	62.8782	62.9453
	99	TTGIVLDSGDGVTHNVPIYEGYALPHAIMR	Oxidation(M)@29		-0.00446403	3211.59	1071.54	3211.6	1071.54	3	1.1.1.2693.11	64.347	64.4342
	99	TTGIVLDSGDGVTHNVPIYEGYALPHAIMR	Oxidation(M)@29		-0.00446403	3211.59	1071.54	3211.6	1071.54	3	1.1.1.2694.10	64.3846	64.4342
	99	TTGIVLDSGDGVTHNVPIYEGYALPHAIMR	Oxidation(M)@29		-0.00446403	3211.59	1071.54	3211.6	1071.54	3	1.1.1.2696.23	64.4554	64.4342
	99	VAPEEHPTLLTEAPLNPK			0.00132171	1955.04	652.687	1955.04	652.686	3	1.1.1.2284.2	47.3495	47.658
	99	VAPEEHPTLLTEAPLNPK			0.00132171	1955.04	652.687	1955.04	652.686	3	1.1.1.2292.11	47.6773	47.658
	99	VAPEEHPTLLTEAPLNPK			0.00132171	1955.04	652.687	1955.04	652.686	3	1.1.1.2300.20	48.0098	47.658
45	10.33	11.92	P13383	Ncl	Nucleolin OS=Rattus norvegicus OX=10116 GN=Ncl PE=1 SV=3	77.147	Q5U328		5	5
	Conf	Sequence	Modifications	Cleavages	dMass	Prec MW	Prec m/z	Theor MW	Theor m/z	Theor z	Spectrum	Time	PrecursorElution
	99	ATENDIYNFFSPLNPVR			-0.0040841	1995.96	998.99	1995.97	998.992	2	1.1.1.2954.27	75.2097	75.2791
	99	HSGPNSADSANDGFVR			-0.0017694	1629.71	815.863	1629.71	815.864	2	1.1.1.1582.28	18.2564	18.4722
	99	HSGPNSADSANDGFVR			-0.0017694	1629.71	815.863	1629.71	815.864	2	1.1.1.1590.26	18.5928	18.4722
	99	ITGEAFVQFASQELAEK			-5.84388e-05	1866.94	934.475	1866.94	934.475	2	1.1.1.2936.8	74.4564	74.3533
	99	VHIEIGPDGR			-0.00201007	1091.57	546.792	1091.57	546.793	2	1.1.1.1848.20	29.2863	29.2673
	99	VHIEIGPDGR			-0.00249834	1091.57	546.792	1091.57	546.793	2	1.1.1.1840.3	28.9483	29.1843
	99	YIEVFKSSQEEVR		missed K-S@6	0.00137121	1612.81	807.413	1612.81	807.412	2	1.1.1.2079.38	38.8647	39.0411
	99	YIEVFKSSQEEVR		missed K-S@6	0.00137121	1612.81	807.413	1612.81	807.412	2	1.1.1.2087.29	39.1985	39.0411
	99	YIEVFKSSQEEVR		missed K-S@6	0.00137121	1612.81	807.413	1612.81	807.412	2	1.1.1.2087.30	39.2001	39.0411
49	9.64	9.273	Q6IMY8	Hnrnpu	Heterogeneous nuclear ribonucleoprotein U OS=Rattus norvegicus OX=10116 GN=Hnrnpu PE=1 SV=1	87.732	A0A0G2JZ52		5	6
	Conf	Sequence	Modifications	Cleavages	dMass	Prec MW	Prec m/z	Theor MW	Theor m/z	Theor z	Spectrum	Time	PrecursorElution
	99	GKLDDYQER		missed K-L@2	0.000929473	1122.53	562.273	1122.53	562.273	2	1.1.1.1464.10	13.3807	13.4486
	99	LNQDQLDAVSKYQEVTNNLEFAK		missed K-Y@11	0.000449353	2666.32	889.78	2666.32	889.78	3	1.1.1.2705.9	64.8247	64.642
	99	LNQDQLDAVSKYQEVTNNLEFAKELQR		missed K-Y@11; missed K-E@23	0.0114761	3192.62	799.161	3192.61	799.159	4	1.1.1.2772.2	67.5923	67.5457
	99	SSFSNTPNSGYTQSQFNAPR			0.00652642	2188.98	1095.5	2188.98	1095.5	2	1.1.1.2054.28	37.8202	37.9083
51	9.49	12.34	P62630	Eef1a1	Elongation factor 1-alpha 1 OS=Rattus norvegicus OX=10116 GN=Eef1a1 PE=2 SV=1	50.114	P62632;M0R757		5	9
	Conf	Sequence	Modifications	Cleavages	dMass	Prec MW	Prec m/z	Theor MW	Theor m/z	Theor z	Spectrum	Time	PrecursorElution
	95.58	QDEHGFISR	Gln->pyro-Glu@N-term		-0.00345446	1070.47	536.245	1070.48	536.246	2	1.1.1.1778.9	26.3492	26.3793
	99	APSWIDTGLSEMR	Oxidation(M)@12		-0.00160445	1477.69	739.85	1477.69	739.851	2	1.1.1.2375.15	51.1203	51.3556
	99	APSWIDTGLSEMR	Oxidation(M)@12		-0.00160445	1477.69	739.85	1477.69	739.851	2	1.1.1.2383.9	51.4543	51.3556
	99	HFSPEELK			-0.00011197	985.487	493.751	985.487	493.751	2	1.1.1.1757.2	25.4797	25.3905
	99	HFSPEELK			0.000254237	985.487	493.751	985.487	493.751	2	1.1.1.1749.2	25.1644	24.9799
	99	HFSPEELKVK		missed K-V@8	-0.0014507	1212.65	405.224	1212.65	405.224	3	1.1.1.1854.4	29.5253	29.4773
	99	KYRIPADVDPLTITSSLSSDGVLTVNGPR		missed K-Y@1; missed R-I@3	0.0051838	3070.64	768.666	3070.63	768.665	4	1.1.1.2891.7	72.5503	72.5838
55	8.92	17.59	Q794E4	Hnrnpf	Heterogeneous nuclear ribonucleoprotein F OS=Rattus norvegicus OX=10116 GN=Hnrnpf PE=1 SV=3	45.73			5	9
	Conf	Sequence	Modifications	Cleavages	dMass	Prec MW	Prec m/z	Theor MW	Theor m/z	Theor z	Spectrum	Time	PrecursorElution
	98.58	IFVGGIKEDTEEYNLR		missed K-E@7	0.000139729	1881.95	628.323	1881.95	628.323	3	1.1.1.2353.12	50.2004	50.3123
	99	GFAFVTFDDHDTVDKIVVQK		missed K-I@15	0.000832295	2280.14	761.055	2280.14	761.055	3	1.1.1.2710.3	65.0247	64.9318
	99	KIFVGGIKEDTEEYNLR		missed K-I@1; missed K-E@8	-0.000172716	2010.04	671.021	2010.04	671.021	3	1.1.1.2238.10	45.4493	45.5146
	99	SSGSPYGGGYGSGGGSGGYGSR			0.000629383	1909.78	955.899	1909.78	955.899	2	1.1.1.1715.16	23.7575	23.9284
	99	SSGSPYGGGYGSGGGSGGYGSR			0.000629383	1909.78	955.899	1909.78	955.899	2	1.1.1.1717.40	23.8401	23.9284
57	8.58	34.86	P23928	Cryab	Alpha-crystallin B chain OS=Rattus norvegicus OX=10116 GN=Cryab PE=1 SV=1	20.089			5	7
	Conf	Sequence	Modifications	Cleavages	dMass	Prec MW	Prec m/z	Theor MW	Theor m/z	Theor z	Spectrum	Time	PrecursorElution
	99	GIEQAVQSHAVAEEEAR			0.00698292	1822.89	912.451	1822.88	912.448	2	1.1.1.2075.35	38.6963	38.7048
	99	SLEDALNQTATVTR			-0.00339975	1517.77	759.89	1517.77	759.892	2	1.1.1.2313.6	48.557	48.4518
	99	VVSQYHELVVQAR			-0.00151516	1526.82	764.417	1526.82	764.418	2	1.1.1.1947.20	33.3925	33.3599
	99	YSTSSSSGVTAGK			-0.0022752	1230.57	616.293	1230.57	616.294	2	1.1.1.1419.6	11.52	11.5417
73	7.19	11.99	P85125	Cavin1	Caveolae-associated protein 1 OS=Rattus norvegicus OX=10116 GN=Cavin1 PE=1 SV=1	43.909	G3V8L9		5	5
	Conf	Sequence	Modifications	Cleavages	dMass	Prec MW	Prec m/z	Theor MW	Theor m/z	Theor z	Spectrum	Time	PrecursorElution
	99	AAELIANSLATAGDGLIELR			-0.00733061	1997.07	999.543	1997.08	999.547	2	1.1.1.2949.19	75.0004	75.0172
	99	AAIISAEGDSK			-0.00226985	1060.54	531.276	1060.54	531.277	2	1.1.1.1581.15	18.1949	18.3049
	99	IYTSIGEDYDER			0.00354913	1459.65	730.832	1459.65	730.831	2	1.1.1.2039.32	37.1833	37.4498
	99	IYTSIGEDYDER			0.00354913	1459.65	730.832	1459.65	730.831	2	1.1.1.2047.33	37.5222	37.4498
	99	KLEAAEDIAYQLSR		missed K-L@1	0.000752177	1605.84	803.926	1605.84	803.925	2	1.1.1.2450.7	54.2252	54.2026
	99	KLEAAEDIAYQLSR		missed K-L@1	0.000752177	1605.84	803.926	1605.84	803.925	2	1.1.1.2451.12	54.263	54.2026
74	7.17	48.34	Q64119	Myl6	Myosin light polypeptide 6 OS=Rattus norvegicus OX=10116 GN=Myl6 PE=1 SV=3	16.975	A0A0G2K6J5;B2GV99	A0A0G2JWE1	5	12
	Conf	Sequence	Modifications	Cleavages	dMass	Prec MW	Prec m/z	Theor MW	Theor m/z	Theor z	Spectrum	Time	PrecursorElution
	97.57	VTLTPDEEAR			-0.00144328	1129.56	565.787	1129.56	565.788	2	1.1.1.1708.11	23.46	23.6803
	99	IVSSKDYSVTANSK		missed K-D@5	-0.00324993	1497.76	749.889	1497.77	749.891	2	1.1.1.1589.22	18.5459	18.5142
	99	KSADTLWGIQK		missed K-S@1	0.00146546	1245.67	623.844	1245.67	623.843	2	1.1.1.2061.24	38.0975	38.1168
	99	NVNIFKFIIPNVVK		missed K-F@6	0.00428472	1643.98	822.998	1643.98	822.995	2	1.1.1.2965.3	75.574	75.5255
41	10.84	8.183	Q5RKG9	Eif4b	Eukaryotic translation initiation factor 4B OS=Rattus norvegicus OX=10116 GN=Eif4b PE=1 SV=1	69.064			4	9
	Conf	Sequence	Modifications	Cleavages	dMass	Prec MW	Prec m/z	Theor MW	Theor m/z	Theor z	Spectrum	Time	PrecursorElution
	99	GLFIIDDKGILR		missed K-G@8	-0.000787903	1358.79	680.403	1358.79	680.403	2	1.1.1.2722.3	65.5237	65.6378
	99	IGHPAPSFK			-0.00206466	952.511	477.263	952.513	477.264	2	1.1.1.1583.14	18.2773	18.2217
	99	QITINDLPVGR			-0.00292326	1224.68	613.347	1224.68	613.349	2	1.1.1.2371.10	50.9488	50.9798
	99	TIAQDYGVLKADEGISFR		missed K-A@10	7.6005e-05	1982.01	661.678	1982.01	661.678	3	1.1.1.2571.2	59.288	59.3652
44	10.55	19.63	D3ZH41	Ckap4	Cytoskeleton-associated protein 4 OS=Rattus norvegicus OX=10116 GN=Ckap4 PE=1 SV=2	36.316			4	6
	Conf	Sequence	Modifications	Cleavages	dMass	Prec MW	Prec m/z	Theor MW	Theor m/z	Theor z	Spectrum	Time	PrecursorElution
	98.14	ESESVDKVMDQKEHK	Oxidation(M)@9	missed K-V@7; missed K-E@12	-0.0047181	1803.83	602.283	1803.83	602.284	3	1.1.1.1326.2	8.417	8.428
	99	ESESVDKVMDQK	Oxidation(M)@9	missed K-V@7	-0.00324987	1409.63	705.823	1409.63	705.824	2	1.1.1.1392.4	10.4215	10.44
	99	EYFGGFGEVESIELPMDNK	Oxidation(M)@16		-0.00462022	2175.96	1088.99	2175.97	1088.99	2	1.1.1.2812.29	69.2815	69.3388
	99	GFGFVLFK			-0.00267499	913.503	457.759	913.506	457.76	2	1.1.1.2824.2	69.755	69.7094
	99	IFVGGLSPDTPEEK			-0.0020396	1487.75	744.882	1487.75	744.883	2	1.1.1.2240.22	45.5355	45.5984
	99	IFVGGLSPDTPEEKIR		missed K-I@14	0.00183137	1756.94	586.653	1756.94	586.653	3	1.1.1.2311.3	48.4641	48.5336
52	9.26	12.31	P05426	Rpl7	60S ribosomal protein L7 OS=Rattus norvegicus OX=10116 GN=Rpl7 PE=1 SV=2	30.329	B0K031		4	4
	Conf	Sequence	Modifications	Cleavages	dMass	Prec MW	Prec m/z	Theor MW	Theor m/z	Theor z	Spectrum	Time	PrecursorElution
	99	GAGGQGQLDVR			0.00466165	1056.54	529.275	1056.53	529.273	2	1.1.1.1525.9	15.8871	15.871
	99	SPFEVQVSPEAGAQK			-0.000748778	1572.78	787.396	1572.78	787.396	2	1.1.1.2131.25	41.0039	40.8905
	99	SPFVVNVAPPLDLSK			-0.000194629	1581.88	791.946	1581.88	791.946	2	1.1.1.2780.6	67.9264	67.9189
	99	VAVGEEQAFLVNTR			-0.000206664	1531.8	766.907	1531.8	766.907	2	1.1.1.2336.24	49.4969	49.433
53	9.21	11.86	P84586	Rbmxrtl	RNA-binding motif protein, X chromosome retrogene-like OS=Rattus norvegicus OX=10116 GN=Rbmxrtl PE=1 SV=1	42.204	A0A0A0MXW9	Q4V898;D4AE41;A0A0G2K8K9	4	5
	Conf	Sequence	Modifications	Cleavages	dMass	Prec MW	Prec m/z	Theor MW	Theor m/z	Theor z	Spectrum	Time	PrecursorElution
	99	AGLQFPVGR			-0.000946643	943.523	472.769	943.524	472.769	2	1.1.1.2188.2	43.3899	43.461
	99	AGLQFPVGR			-0.00137388	943.523	472.769	943.524	472.769	2	1.1.1.2199.2	43.8349	44.0351
	99	AGLQFPVGR			-0.00137388	943.523	472.769	943.524	472.769	2	1.1.1.2207.2	44.1627	44.0351
	99	LLGGVTIAQGGVLPNIQAVLLPK			0.00476335	2270.38	1136.2	2270.37	1136.19	2	1.1.1.3002.14	77.1233	77.0945
	99	NDEELNKLLGGVTIAQGGVLPNIQAVLLPK		missed K-L@7	0.00200461	3112.75	1038.59	3112.75	1038.59	3	1.1.1.3004.3	77.2133	77.1772
	99	VTIAQGGVLPNIQAVLLPK		cleaved G-V@N-term	0.000243539	1930.16	966.088	1930.16	966.088	2	1.1.1.2963.5	75.5053	75.6894
	99	VTIAQGGVLPNIQAVLLPK		cleaved G-V@N-term	0.000243539	1930.16	966.088	1930.16	966.088	2	1.1.1.2971.5	75.8288	75.6894
56	8.73	7.921	Q5M9G3	Caprin1	Caprin-1 OS=Rattus norvegicus OX=10116 GN=Caprin1 PE=1 SV=2	78.121	A0A0G2K8H0		4	4
	Conf	Sequence	Modifications	Cleavages	dMass	Prec MW	Prec m/z	Theor MW	Theor m/z	Theor z	Spectrum	Time	PrecursorElution
	95.5	ESVFTVEGGHR			-0.00193341	1216.58	609.298	1216.58	609.299	2	1.1.1.1817.22	27.9976	27.8492
	99	IPWFQYPIIYDIR			0.0035168	1722.92	862.466	1722.91	862.464	2	1.1.1.2992.3	76.6991	76.6422
	99	IYLTADNLVLNLQDESFTR			0.00301413	2224.14	1113.08	2224.14	1113.08	2	1.1.1.2949.20	75.002	75.0172
	99	MLGEALSKNPGYIK	Oxidation(M)@1	missed K-N@8	-0.00169312	1535.8	768.907	1535.8	768.908	2	1.1.1.2014.31	36.1445	36.1944
	99	MLGEALSKNPGYIK	Oxidation(M)@1	missed K-N@8	-0.00389035	1535.8	768.906	1535.8	768.908	2	1.1.1.2022.23	36.4788	36.4426
58	8.5	15.57	Q6URK4	Hnrnpa3	Heterogeneous nuclear ribonucleoprotein A3 OS=Rattus norvegicus OX=10116 GN=Hnrnpa3 PE=1 SV=1	39.652			4	5
	Conf	Sequence	Modifications	Cleavages	dMass	Prec MW	Prec m/z	Theor MW	Theor m/z	Theor z	Spectrum	Time	PrecursorElution
	99	GTVLLSGPR			-0.000103407	898.523	450.269	898.524	450.269	2	1.1.1.1860.7	29.779	29.7706
	99	ILTFDQLALESPK			-0.00396923	1473.8	737.909	1473.81	737.911	2	1.1.1.2739.5	66.2243	66.2956
	99	TAVVVGTITDDVR			-0.00113575	1344.72	673.369	1344.72	673.37	2	1.1.1.2239.27	45.4978	45.3469
	99	TNSTFNQVVLK			-0.00107451	1249.67	625.84	1249.67	625.841	2	1.1.1.2092.8	39.395	39.4569
59	8.48	9.36	Q3KR86	Immt	MICOS complex subunit Mic60 (Fragment) OS=Rattus norvegicus OX=10116 GN=Immt PE=1 SV=1	67.177	A0A0G2JVH4;A0A140TAG5		4	4
	Conf	Sequence	Modifications	Cleavages	dMass	Prec MW	Prec m/z	Theor MW	Theor m/z	Theor z	Spectrum	Time	PrecursorElution
	96.16	SDGIYIINLKR		missed K-R@10	-0.00350829	1290.73	646.37	1290.73	646.372	2	1.1.1.2349.11	50.0345	50.0647
	98.93	FAAATGATPIAGR			-0.00236071	1202.64	602.327	1202.64	602.328	2	1.1.1.1843.13	29.0833	29.0606
	99	AIVAIENPADVSVISSR			0.0030835	1739.94	870.98	1739.94	870.978	2	1.1.1.2532.11	57.7053	57.8454
	99	AIVAIENPADVSVISSR			0.00369384	1739.95	870.98	1739.94	870.978	2	1.1.1.2524.8	57.3743	57.7229
	99	EHPWEVMPDLYFYRDPEEIEKEEQAAAEK	Oxidation(M)@7	missed R-D@14; missed K-E@21	0.00211777	3593.63	899.415	3593.63	899.415	4	1.1.1.2736.4	66.1053	66.0895
	99	FAAATGATPIAGR			-0.0016283	1202.64	602.327	1202.64	602.328	2	1.1.1.1837.9	28.837	28.7735
60	8.42	20.96	P67779	Phb	Prohibitin OS=Rattus norvegicus OX=10116 GN=Phb PE=1 SV=1	29.82			4	6
	Conf	Sequence	Modifications	Cleavages	dMass	Prec MW	Prec m/z	Theor MW	Theor m/z	Theor z	Spectrum	Time	PrecursorElution
	97.98	YSQVLANGLDNK			-0.00466227	1320.66	661.339	1320.67	661.341	2	1.1.1.1955.28	33.7159	33.7319
	98.51	AGELTEDEVER			0.00124302	1246.57	624.292	1246.57	624.291	2	1.1.1.1720.26	23.9528	23.7214
	99	AGELTEDEVER			0.00124302	1246.57	624.292	1246.57	624.291	2	1.1.1.1712.19	23.6273	23.7214
	99	AGELTEDEVERVITIMQNPR	Oxidation(M)@16	missed R-V@11	-0.00165863	2315.14	772.721	2315.14	772.721	3	1.1.1.2584.2	59.8287	59.7803
	99	KIAFAITAIK		missed K-I@1	0.000276834	1074.68	538.347	1074.68	538.347	2	1.1.1.2353.5	50.1945	50.1057
61	8.3	14.76	P04642	Ldha	L-lactate dehydrogenase A chain OS=Rattus norvegicus OX=10116 GN=Ldha PE=1 SV=1	36.451			4	4
	Conf	Sequence	Modifications	Cleavages	dMass	Prec MW	Prec m/z	Theor MW	Theor m/z	Theor z	Spectrum	Time	PrecursorElution
	97.6	GKPSSEDEKEAGGLR		missed K-E@9	-0.00149499	1558.76	520.593	1558.76	520.594	3	1.1.1.1382.4	10.0052	10.1941
	98.95	GKPSSEDEKEAGGLRK		missed K-E@9; missed R-K@15	0.00196807	1686.86	422.721	1686.85	422.721	4	1.1.1.1328.2	8.4641	8.5114
	99	DGPLKPQNPEEEK			-0.00363055	1479.72	740.866	1479.72	740.868	2	1.1.1.1559.14	17.3072	17.2764
	99	DGPLKPQNPEEEKTGSDLR		missed K-T@13	0.00060216	2109.03	704.019	2109.03	704.019	3	1.1.1.1791.20	26.909	26.7129
	99	DGPLKPQNPEEEKTGSDLR		missed K-T@13	0.000968365	2109.03	704.019	2109.03	704.019	3	1.1.1.1738.25	24.7163	25.022
	99	DGPLKPQNPEEEKTGSDLR		missed K-T@13	0.000968365	2109.03	704.019	2109.03	704.019	3	1.1.1.1746.13	25.0532	25.022
	99	DGPLKPQNPEEEKTGSDLR		missed K-T@13	0.000968365	2109.03	704.019	2109.03	704.019	3	1.1.1.1754.10	25.3854	25.022
	99	GKPSSEDEKEAGGLR		missed K-E@9	-0.00149499	1558.76	520.593	1558.76	520.594	3	1.1.1.1390.4	10.3322	10.1941
62	8.21	25.13	Q63716	Prdx1	Peroxiredoxin-1 OS=Rattus norvegicus OX=10116 GN=Prdx1 PE=1 SV=1	22.109	A0A0G2K3Z9		4	4
	Conf	Sequence	Modifications	Cleavages	dMass	Prec MW	Prec m/z	Theor MW	Theor m/z	Theor z	Spectrum	Time	PrecursorElution
	99	AGQSVIGLQMGTNK	Oxidation(M)@10		-0.00239755	1418.72	710.365	1418.72	710.367	2	1.1.1.1811.35	27.7544	27.8492
	99	AGQSVIGLQMGTNK	Oxidation(M)@10		-0.00239755	1418.72	710.365	1418.72	710.367	2	1.1.1.1819.33	28.0914	27.8492
	99	AGQSVIGLQMGTNK	Oxidation(M)@10		-0.00251962	1418.72	710.365	1418.72	710.367	2	1.1.1.1803.30	27.4141	27.8069
	99	GFHTTIDIGVK			-0.00197068	1186.63	594.324	1186.63	594.325	2	1.1.1.2161.12	42.2505	42.1949
	99	LTLQPVDNSTISLQMGTNK	Oxidation(M)@15		0.0013904	2075.06	1038.54	2075.06	1038.54	2	1.1.1.2377.35	51.2238	51.4794
	99	LTLQPVDNSTISLQMGTNK	Oxidation(M)@15		0.0013904	2075.06	1038.54	2075.06	1038.54	2	1.1.1.2385.13	51.5533	51.4794
	99	LTLQPVDNSTISLQMGTNKVASQK	Oxidation(M)@15	missed K-V@19	0.000722021	2588.35	863.79	2588.35	863.79	3	1.1.1.2343.35	49.8022	49.6852
64	8.02	2.018	D3ZHA0	Flnc	Filamin-C OS=Rattus norvegicus OX=10116 GN=Flnc PE=1 SV=1	290.986	A0A0H2UHR7		4	4
	Conf	Sequence	Modifications	Cleavages	dMass	Prec MW	Prec m/z	Theor MW	Theor m/z	Theor z	Spectrum	Time	PrecursorElution
	98.27	MQVDPQKYK	Oxidation(M)@1	missed K-Y@7	-0.00166332	1151.56	576.789	1151.56	576.79	2	1.1.1.1448.4	12.7157	12.9887
	99	IQTQPGYANTLR			-0.00140104	1360.71	681.361	1360.71	681.362	2	1.1.1.1837.11	28.842	28.9785
	99	IQTQPGYANTLR			-0.00140104	1360.71	681.361	1360.71	681.362	2	1.1.1.1845.29	29.1692	28.9785
	99	MQVDPQKYK	Oxidation(M)@1	missed K-Y@7	-0.00166332	1151.56	576.789	1151.56	576.79	2	1.1.1.1456.10	13.0482	12.9887
	99	MYKEEGLNAFYK	Oxidation(M)@1	missed K-E@3	0.000894092	1507.7	754.859	1507.7	754.858	2	1.1.1.2115.10	40.3404	40.3974
65	8	30	D3ZWE0	Hist2h2ab	Histone H2A OS=Rattus norvegicus OX=10116 GN=Hist2h2ab PE=3 SV=1	13.999	D3ZXP3		4	7
	Conf	Sequence	Modifications	Cleavages	dMass	Prec MW	Prec m/z	Theor MW	Theor m/z	Theor z	Spectrum	Time	PrecursorElution
	95.57	VMIYQDEVKLPAK	Oxidation(M)@2	missed K-L@9	0.000637503	1548.82	517.282	1548.82	517.281	3	1.1.1.2140.10	41.361	41.5608
	96.83	NFKVMIYQDEVKLPAK	Oxidation(M)@5	missed K-V@3; missed K-L@12	-0.00834933	1938.02	647.014	1938.03	647.017	3	1.1.1.2354.6	50.2392	50.1468
	98.44	ATEEPSGTGSDELIK			0.000421266	1532.72	767.368	1532.72	767.368	2	1.1.1.1837.13	28.847	28.8965
	99	KLEVNEAELLR		missed K-L@1	0.0013358	1312.74	657.375	1312.74	657.375	2	1.1.1.2213.6	44.426	44.5253
	99	VMIYQDEVKLPAKLSVSK	Oxidation(M)@2	missed K-L@9; missed K-L@13	0.00184737	2063.14	516.791	2063.13	516.791	4	1.1.1.2360.2	50.4818	50.56
66	7.8	19.06	Q5XIH7	Phb2	Prohibitin-2 OS=Rattus norvegicus OX=10116 GN=Phb2 PE=1 SV=1	33.312	A0A0G2KB63		4	5
	Conf	Sequence	Modifications	Cleavages	dMass	Prec MW	Prec m/z	Theor MW	Theor m/z	Theor z	Spectrum	Time	PrecursorElution
	96.32	VLGNPKSDEMNVK	Oxidation(M)@10	missed K-S@6	-0.000980652	1445.72	482.913	1445.72	482.913	3	1.1.1.1479.3	13.9912	14.1088
	97.19	VLDFEHFLPMLQTVAK	Oxidation(M)@10		0.000455351	1902.99	952.503	1902.99	952.503	2	1.1.1.2940.6	74.6214	74.809
	99	ALGQNPTNAEVLK			-0.00318514	1353.72	677.868	1353.73	677.87	2	1.1.1.1903.25	31.5769	31.966
	99	ALGQNPTNAEVLK			-0.00342928	1353.72	677.868	1353.73	677.87	2	1.1.1.1911.22	31.9134	32.0476
	99	ALGQNPTNAEVLK			-0.00342928	1353.72	677.868	1353.73	677.87	2	1.1.1.1919.12	32.2475	32.0476
	99	ALGQNPTNAEVLK			-0.00342928	1353.72	677.868	1353.73	677.87	2	1.1.1.1927.6	32.572	32.1296
	99	NKDQGTYEDYVEGLR		missed K-D@2	0.00112916	1785.82	596.28	1785.82	596.28	3	1.1.1.2256.12	46.1936	46.2229
	99	NKDQGTYEDYVEGLR		missed K-D@2	0.00414448	1785.82	893.918	1785.82	893.916	2	1.1.1.2259.10	46.3374	46.2229
	99	VFDKEGNGTVMGAEIR	Oxidation(M)@11	missed K-E@4	-0.000464371	1737.83	580.286	1737.84	580.286	3	1.1.1.1841.5	28.9943	29.1843
	99	VFDKEGNGTVMGAEIR	Oxidation(M)@11	missed K-E@4	-0.000464371	1737.83	580.286	1737.84	580.286	3	1.1.1.1849.19	29.3275	29.1843
	99	VLDFEHFLPMLQTVAK	Oxidation(M)@10		0.00222062	1902.99	635.338	1902.99	635.338	3	1.1.1.2948.2	74.9385	74.809
	99	VLGNPKSDEMNVK	Oxidation(M)@10	missed K-S@6	-0.000980652	1445.72	482.913	1445.72	482.913	3	1.1.1.1487.4	14.3266	14.1088
67	7.77	24.47	P12001	Rpl18	60S ribosomal protein L18 OS=Rattus norvegicus OX=10116 GN=Rpl18 PE=1 SV=2	21.659	A0A0H2UHS7		4	4
	Conf	Sequence	Modifications	Cleavages	dMass	Prec MW	Prec m/z	Theor MW	Theor m/z	Theor z	Spectrum	Time	PrecursorElution
	95.29	SGGGYGGDRSGGSYGADR		missed R-S@9	0.000592864	1674.7	559.24	1674.7	559.24	3	1.1.1.1437.5	12.2631	12.4555
	99	AAIDWFDGKEFHGNIIK		missed K-E@9	0.000586887	1959.98	654.336	1959.98	654.335	3	1.1.1.2689.2	64.1528	64.0229
	99	AAIDWFDGKEFHGNIIKVSFATR		missed K-E@9; missed K-V@17	0.00278814	2621.34	656.343	2621.34	656.342	4	1.1.1.2818.2	69.5153	69.5044
	99	GEATVSFDDPPSAK			-0.000193204	1419.65	710.833	1419.65	710.833	2	1.1.1.1928.8	32.6145	32.9096
	99	GEATVSFDDPPSAK			0.00102748	1419.65	710.834	1419.65	710.833	2	1.1.1.1948.23	33.4303	33.4421
	99	GEATVSFDDPPSAK			0.00102748	1419.65	710.834	1419.65	710.833	2	1.1.1.1949.19	33.4698	33.4421
	99	GEATVSFDDPPSAK			5.09331e-05	1419.65	710.833	1419.65	710.833	2	1.1.1.1936.3	32.9336	32.9504
	99	SGGGYGGDRSGGSYGADR		missed R-S@9	0.000592864	1674.7	559.24	1674.7	559.24	3	1.1.1.1445.3	12.5941	12.4555
68	7.56	23.73	P38983	Rpsa	40S ribosomal protein SA OS=Rattus norvegicus OX=10116 GN=Rpsa PE=1 SV=3	32.824			4	6
	Conf	Sequence	Modifications	Cleavages	dMass	Prec MW	Prec m/z	Theor MW	Theor m/z	Theor z	Spectrum	Time	PrecursorElution
	97.87	GNLANVIR			-0.00184534	855.491	428.753	855.493	428.754	2	1.1.1.1910.4	31.8477	31.8001
	98.14	EQGVLSFWR			-0.000412751	1120.57	561.29	1120.57	561.291	2	1.1.1.2658.3	62.8665	63.1136
	99	EQGVLSFWR			-0.000412751	1120.57	561.29	1120.57	561.291	2	1.1.1.2666.3	63.202	63.1136
	99	QIFLGGVDKR		missed K-R@9	-0.000531424	1131.64	566.827	1131.64	566.827	2	1.1.1.1951.9	33.5356	33.6071
69	7.52	27.63	P62271	Rps18	40S ribosomal protein S18 OS=Rattus norvegicus OX=10116 GN=Rps18 PE=1 SV=3	17.719	A0A0H2UHT6;D3ZM33;M0R5K9	A0A0G2KA79	4	5
	Conf	Sequence	Modifications	Cleavages	dMass	Prec MW	Prec m/z	Theor MW	Theor m/z	Theor z	Spectrum	Time	PrecursorElution
	97.16	IGPLGLSPK			0.000960304	880.539	441.277	880.538	441.276	2	1.1.1.2111.2	40.1579	39.9889
	97.8	NIKHNGNITFDEIVNIAR	Deamidated(N)@7	missed K-H@3	-0.000967228	2068.07	690.364	2068.07	690.364	3	1.1.1.2701.4	64.6477	64.6837
	99	HNGNITFDEIVNIAR			-0.0112885	1711.85	856.934	1711.86	856.939	2	1.1.1.2709.5	64.9854	64.9728
	99	HNGNITFDEIVNIAR			-0.0117768	1711.85	856.933	1711.86	856.939	2	1.1.1.2705.7	64.8214	64.8908
	99	IGPLGLSPK			0.000960304	880.539	441.277	880.538	441.276	2	1.1.1.2101.2	39.7504	39.9889
	99	QAQIEVVPSASALIIK			-0.00138703	1665.97	833.99	1665.97	833.991	2	1.1.1.2697.8	64.4851	64.6002
	99	QAQIEVVPSASALIIK			-0.00138703	1665.97	833.99	1665.97	833.991	2	1.1.1.2702.15	64.6986	64.6002
	99	QAQIEVVPSASALIIK			-0.00138703	1665.97	833.99	1665.97	833.991	2	1.1.1.2705.6	64.8197	64.6002
70	7.46	7.479	Q6MGB4	Slc39a7	H2-K region expressed gene 4, rat orthologue OS=Rattus norvegicus OX=10116 GN=Slc39a7 PE=1 SV=1	49.499			4	8
	Conf	Sequence	Modifications	Cleavages	dMass	Prec MW	Prec m/z	Theor MW	Theor m/z	Theor z	Spectrum	Time	PrecursorElution
	99	NYQQNYQNSESGEK			0.000369064	1687.71	844.861	1687.71	844.861	2	1.1.1.1463.32	13.3612	13.3242
	99	NYQQNYQNSESGEKNEGSESAPEGQAQQR		missed K-N@14	0.00413709	3256.39	1086.47	3256.39	1086.47	3	1.1.1.1583.36	18.2998	18.4722
	99	NYQQNYQNSESGEKNEGSESAPEGQAQQR		missed K-N@14	0.00413709	3256.39	1086.47	3256.39	1086.47	3	1.1.1.1591.28	18.6344	18.4722
	99	SVGDGETVEFDVVEGEK			0.0119676	1794.83	898.421	1794.82	898.415	2	1.1.1.2388.26	51.674	51.6444
71	7.27	14.85	P37397	Cnn3	Calponin-3 OS=Rattus norvegicus OX=10116 GN=Cnn3 PE=1 SV=1	36.435			4	7
	Conf	Sequence	Modifications	Cleavages	dMass	Prec MW	Prec m/z	Theor MW	Theor m/z	Theor z	Spectrum	Time	PrecursorElution
	99	EGQEDQGLTKDYGSSPLHR		missed K-D@10	0.00114969	2115.98	706.335	2115.98	706.335	3	1.1.1.1880.9	30.6251	30.6436
	99	GQPIYIQFSNHK			-0.000607771	1430.73	716.372	1430.73	716.373	2	1.1.1.2135.30	41.1665	41.2655
	99	IAIPGLAGAGNSVLLVSNLNPER			-0.00290978	2274.27	1138.14	2274.27	1138.14	2	1.1.1.2959.6	75.3463	75.32
75	7.05	9.821	A0A0G2JWR5	LOC103694865	TATA-binding protein-associated factor 2N-like OS=Rattus norvegicus OX=10116 GN=LOC103694865 PE=4 SV=1	58.476	A0A0G2JZ19;B2RYG5		4	8
	Conf	Sequence	Modifications	Cleavages	dMass	Prec MW	Prec m/z	Theor MW	Theor m/z	Theor z	Spectrum	Time	PrecursorElution
	95.94	EVDEQMLNVQNK	Oxidation(M)@6		6.26784e-05	1461.68	731.846	1461.68	731.846	2	1.1.1.1700.34	23.1407	22.8088
	95.97	ALTVPELTQQMFDSK	Oxidation(M)@11		-0.000312278	1722.85	862.432	1722.85	862.432	2	1.1.1.2597.9	60.3777	60.4823
	98.63	EVDEQMLNVQNKNSSYFVEWIPNNVK	Oxidation(M)@6	missed K-N@12	0.00335004	3139.5	1047.51	3139.49	1047.5	3	1.1.1.2757.30	66.9821	67.0386
	99	AILVDLEPGTMDSVR	Oxidation(M)@11		-0.00177361	1630.82	816.418	1630.82	816.419	2	1.1.1.2450.8	54.2285	54.0794
	99	EVDEQMLNVQNK	Oxidation(M)@6		6.26784e-05	1461.68	731.846	1461.68	731.846	2	1.1.1.1692.31	22.802	22.8088
	99	FPGQLNADLR			-0.000457696	1129.59	565.801	1129.59	565.801	2	1.1.1.2182.9	43.1386	43.0857
	99	FPGQLNADLR			0.000152648	1129.59	565.801	1129.59	565.801	2	1.1.1.2174.6	42.7966	42.7461
	99	FPGQLNADLR			0.000994828	1129.59	565.802	1129.59	565.801	2	1.1.1.2166.13	42.4635	42.7461
	99	FWEVISDEHGIDPTGSYHGDSDLQLER			0.00421964	3101.4	776.358	3101.4	776.357	4	1.1.1.2675.2	63.5753	63.6516
	99	GHYTEGAELVDSVLDVVR			0.00118302	1957.98	653.666	1957.97	653.665	3	1.1.1.2941.2	74.6479	74.726
	99	GHYTEGAELVDSVLDVVRK		missed R-K@18	-0.000809939	2086.07	696.364	2086.07	696.364	3	1.1.1.2877.3	71.9625	72.3741
	99	GHYTEGAELVDSVLDVVRK		missed R-K@18	-0.000809939	2086.07	696.364	2086.07	696.364	3	1.1.1.2885.2	72.2947	72.3741
	99	GHYTEGAELVDSVLDVVRK		missed R-K@18	-0.000809939	2086.07	696.364	2086.07	696.364	3	1.1.1.2893.3	72.6308	72.3741
	99	INVYYNEAAGNKYVPR		missed K-Y@12	0.00102479	1869.94	624.32	1869.94	624.32	3	1.1.1.2156.22	42.0466	42.0676
	99	KLAVNMVPFPR	Oxidation(M)@6	missed K-L@1	-0.00143239	1286.72	429.912	1286.72	429.913	3	1.1.1.2182.2	43.1327	42.8309
	99	LAVNMVPFPR	Oxidation(M)@5		-0.00119836	1158.62	580.318	1158.62	580.318	2	1.1.1.2348.3	49.986	50.1057
	99	LAVNMVPFPR	Oxidation(M)@5		-0.00119836	1158.62	580.318	1158.62	580.318	2	1.1.1.2356.3	50.3202	50.1057
	99	LAVNMVPFPR	Oxidation(M)@5		-0.00156457	1158.62	580.317	1158.62	580.318	2	1.1.1.2329.3	49.1961	49.5162
	99	LAVNMVPFPR	Oxidation(M)@5		-0.00156457	1158.62	580.317	1158.62	580.318	2	1.1.1.2337.10	49.5272	49.5162
	99	LAVNMVPFPR	Oxidation(M)@5		-0.00156457	1158.62	580.317	1158.62	580.318	2	1.1.1.2341.7	49.6941	49.5162
	99	LHFFMPGFAPLTSR	Oxidation(M)@5		-0.00343573	1635.82	818.917	1635.82	818.919	2	1.1.1.2700.12	64.6128	64.4755
	99	LHFFMPGFAPLTSR	Oxidation(M)@5		0.00130253	1635.82	546.282	1635.82	546.282	3	1.1.1.2690.2	64.1938	64.5169
	99	LHFFMPGFAPLTSR	Oxidation(M)@5		0.00130253	1635.82	546.282	1635.82	546.282	3	1.1.1.2698.2	64.5208	64.5169
	99	NSSYFVEWIPNNVK			-0.00212072	1695.82	848.919	1695.83	848.92	2	1.1.1.2769.16	67.4776	67.4614
	99	YLTVAAIFR			-0.00266733	1052.6	527.307	1052.6	527.308	2	1.1.1.2767.2	67.3814	67.2922
77	6.74	26.06	P23358	Rpl12	60S ribosomal protein L12 OS=Rattus norvegicus OX=10116 GN=Rpl12 PE=2 SV=1	17.846	A0A140TAC5;D3ZJE2	M0R4B6	4	8
	Conf	Sequence	Modifications	Cleavages	dMass	Prec MW	Prec m/z	Theor MW	Theor m/z	Theor z	Spectrum	Time	PrecursorElution
	99	GHLENNPALEK			-0.000818904	1220.61	611.314	1220.61	611.315	2	1.1.1.1504.11	15.0323	15.1365
	99	TSFFQALGITTK			0.000898715	1312.7	657.359	1312.7	657.359	2	1.1.1.2845.2	70.6336	70.6712
	99	VLALSVETDYTFPLAEKVK		missed K-V@17	-0.00173619	2122.15	708.392	2122.16	708.393	3	1.1.1.2807.6	69.0515	69.17
143	3.25	20.56	Q63610	Tpm3	Tropomyosin alpha-3 chain OS=Rattus norvegicus OX=10116 GN=Tpm3 PE=1 SV=2	29.007		A0A140TAF0;A0A0G2K2G8	4	4
	Conf	Sequence	Modifications	Cleavages	dMass	Prec MW	Prec m/z	Theor MW	Theor m/z	Theor z	Spectrum	Time	PrecursorElution
	99	MSVQPTVSLGGFEITPPVVLR	Oxidation(M)@1		0.000272481	2242.2	1122.11	2242.2	1122.11	2	1.1.1.2953.28	75.1684	75.32
	99	MSVQPTVSLGGFEITPPVVLR	Oxidation(M)@1		2.83462e-05	2242.2	1122.11	2242.2	1122.11	2	1.1.1.2962.7	75.4743	75.32
	99	MTDQEAIQDLWQWR	Oxidation(M)@1		-8.69485e-05	1834.83	918.423	1834.83	918.423	2	1.1.1.2873.17	71.806	71.8311
	99	TVSLGAGAKDELHIVEAEAMNYEGSPIKVTLATLK	Oxidation(M)@20	missed K-D@9; missed K-V@28	0.0123595	3670.93	918.739	3670.91	918.735	4	1.1.1.2936.7	74.4539	74.4773
72	7.25	9.27	P16036	Slc25a3	Phosphate carrier protein, mitochondrial OS=Rattus norvegicus OX=10116 GN=Slc25a3 PE=1 SV=1	39.445	G3V741;Q6IRH6		3	5
	Conf	Sequence	Modifications	Cleavages	dMass	Prec MW	Prec m/z	Theor MW	Theor m/z	Theor z	Spectrum	Time	PrecursorElution
	98.59	LIGEYGLR			-0.00025562	919.512	460.764	919.513	460.764	2	1.1.1.2081.6	38.9221	39.1258
	99	HIDFSLR			-0.0004313	886.466	444.24	886.466	444.24	2	1.1.1.2059.3	37.9964	38.3278
	99	LFEGNALLR			-0.000445687	1031.58	516.795	1031.58	516.795	2	1.1.1.2349.4	50.0287	50.2296
76	6.87	9.06	Q09073	Slc25a5	ADP/ATP translocase 2 OS=Rattus norvegicus OX=10116 GN=Slc25a5 PE=1 SV=3	32.901			3	4
	Conf	Sequence	Modifications	Cleavages	dMass	Prec MW	Prec m/z	Theor MW	Theor m/z	Theor z	Spectrum	Time	PrecursorElution
	99	KLYDIDVAK		missed K-L@1	-0.00233465	1063.59	532.802	1063.59	532.803	2	1.1.1.1938.2	32.9978	33.0321
	99	LAPDYDALDVANK			-0.00229818	1403.69	702.853	1403.69	702.854	2	1.1.1.2237.17	45.4058	45.3469
	99	LAPDYDALDVANKIGII		missed K-I@13	0.000164169	1799.97	900.991	1799.97	900.991	2	1.1.1.2950.12	75.0335	75.0172
78	6.58	14.29	P62961	Ybx1	Nuclease-sensitive element-binding protein 1 OS=Rattus norvegicus OX=10116 GN=Ybx1 PE=2 SV=3	35.73	Q3ZAV2		3	4
	Conf	Sequence	Modifications	Cleavages	dMass	Prec MW	Prec m/z	Theor MW	Theor m/z	Theor z	Spectrum	Time	PrecursorElution
	99	LGGSAVISLEGKPL			-0.0017577	1339.77	670.892	1339.77	670.893	2	1.1.1.2485.3	55.6694	55.7909
	99	NIILEEGKEILVGDVGQTVDDPYTTFVK		missed K-E@8	0.00393365	3091.6	1031.54	3091.6	1031.54	3	1.1.1.2950.18	75.0435	75.1003
	99	YALYDATYETK			0.00191426	1336.62	669.318	1336.62	669.317	2	1.1.1.2109.5	40.0913	40.3155
	99	YALYDATYETK			0.00191426	1336.62	669.318	1336.62	669.317	2	1.1.1.2117.7	40.4249	40.3155
79	6.54	9.73	Q00438	Ptbp1	Polypyrimidine tract-binding protein 1 OS=Rattus norvegicus OX=10116 GN=Ptbp1 PE=1 SV=1	59.354	A0A0G2JTV1;D3ZB30;Q6P736		3	3
	Conf	Sequence	Modifications	Cleavages	dMass	Prec MW	Prec m/z	Theor MW	Theor m/z	Theor z	Spectrum	Time	PrecursorElution
	99	IGPAPAFAGDTISLTITK			-0.00117798	1771.97	886.993	1771.97	886.993	2	1.1.1.2757.20	66.9738	67.0386
	99	LNAYTGVVSLQR			-0.00834534	1319.71	660.863	1319.72	660.867	2	1.1.1.2230.7	45.1101	45.0974
	99	SRAEEDTDPNSVHSVPR		missed R-A@2	-0.00118864	1894.88	632.633	1894.88	632.633	3	1.1.1.1534.21	16.2739	16.1628
81	6.36	13.25	P19945	Rplp0	60S acidic ribosomal protein P0 OS=Rattus norvegicus OX=10116 GN=Rplp0 PE=1 SV=2	34.215			3	3
	Conf	Sequence	Modifications	Cleavages	dMass	Prec MW	Prec m/z	Theor MW	Theor m/z	Theor z	Spectrum	Time	PrecursorElution
	99	GFGFITFTNPEHASDAMR	Oxidation(M)@17		-0.00076175	2012.9	671.975	2012.91	671.976	3	1.1.1.2605.6	60.6946	60.7704
	99	YDSRPGGYGYGYGR			0.000979376	1566.69	523.236	1566.69	523.236	3	1.1.1.1767.9	25.8995	25.7991
	99	YDSRPGGYGYGYGR			0.000979376	1566.69	523.236	1566.69	523.236	3	1.1.1.1770.9	26.0202	25.7991
	99	YDSRPGGYGYGYGR			0.00660189	1566.69	784.353	1566.69	784.35	2	1.1.1.1764.12	25.7882	25.7991
	99	YSGGNYRDNYDN		missed R-D@7	7.3344e-05	1436.56	719.287	1436.56	719.287	2	1.1.1.1554.11	17.1048	17.1948
82	6.3	23.97	P13084	Npm1	Nucleophosmin OS=Rattus norvegicus OX=10116 GN=Npm1 PE=1 SV=1	32.56			3	4
	Conf	Sequence	Modifications	Cleavages	dMass	Prec MW	Prec m/z	Theor MW	Theor m/z	Theor z	Spectrum	Time	PrecursorElution
	99	IDLAVLLGK			-0.00245787	940.593	471.304	940.596	471.305	2	1.1.1.2821.2	69.6341	69.6684
	99	KFETAPGAWR		missed K-F@1	-0.00196393	1161.59	581.803	1161.59	581.804	2	1.1.1.1885.7	30.8232	30.8484
83	6.17	12.37	P29314	Rps9	40S ribosomal protein S9 OS=Rattus norvegicus OX=10116 GN=Rps9 PE=1 SV=4	22.591	D3ZV50	M0RB65;A0A0G2K4C4	3	3
	Conf	Sequence	Modifications	Cleavages	dMass	Prec MW	Prec m/z	Theor MW	Theor m/z	Theor z	Spectrum	Time	PrecursorElution
	99	EAIEGTYIDKK		missed K-K@10	-0.000823441	1265.65	633.832	1265.65	633.832	2	1.1.1.1709.13	23.506	23.7214
	99	EAIEGTYIDKK		missed K-K@10	-0.000823441	1265.65	633.832	1265.65	633.832	2	1.1.1.1717.30	23.831	23.7214
	99	NIGLGFKTPK		missed K-T@7	-0.00159823	1073.62	537.818	1073.62	537.819	2	1.1.1.2046.11	37.4619	37.5758
	99	VLLGETGKEKLPR		missed K-E@8; missed K-L@10	-0.000638921	1438.85	480.624	1438.85	480.624	3	1.1.1.1853.9	29.4875	29.7288
84	6.05	16.67	P62752	Rpl23a	60S ribosomal protein L23a OS=Rattus norvegicus OX=10116 GN=Rpl23a PE=2 SV=1	17.695	D3ZFK7;D3ZTH8;D4AAL7;F1LT35		3	3
	Conf	Sequence	Modifications	Cleavages	dMass	Prec MW	Prec m/z	Theor MW	Theor m/z	Theor z	Spectrum	Time	PrecursorElution
	97.18	LLLPGELAK			-0.00262706	952.593	477.304	952.596	477.305	2	1.1.1.2369.3	50.859	50.9378
	98.41	QVHPDTGISSK	Gln->pyro-Glu@N-term		-0.00303557	1150.56	576.287	1150.56	576.288	2	1.1.1.1588.16	18.4958	18.3465
	99	KESYSVYVYK		missed K-E@1	-0.00118464	1264.63	633.324	1264.63	633.324	2	1.1.1.1899.18	31.4097	31.3438
	99	LLLPGELAK			-0.00262706	952.593	477.304	952.596	477.305	2	1.1.1.2377.2	51.193	50.9378
	99	QVHPDTGISSK	Gln->pyro-Glu@N-term		-0.00303557	1150.56	576.287	1150.56	576.288	2	1.1.1.1580.10	18.1626	18.3465
85	6.01	31.93	P45592	Cfl1	Cofilin-1 OS=Rattus norvegicus OX=10116 GN=Cfl1 PE=1 SV=3	18.533			3	4
	Conf	Sequence	Modifications	Cleavages	dMass	Prec MW	Prec m/z	Theor MW	Theor m/z	Theor z	Spectrum	Time	PrecursorElution
	99	LATQLTGPVMPIR	Oxidation(M)@10		0.00229614	1411.79	706.901	1411.79	706.9	2	1.1.1.2198.3	43.7997	43.8708
	99	NKSTESLQANVQR		missed K-S@2	0.00236943	1473.76	737.885	1473.75	737.884	2	1.1.1.1528.24	16.0266	16.0367
	99	STESLQANVQR			-0.00194478	1231.61	616.814	1231.62	616.815	2	1.1.1.1601.21	19.0362	18.9737
86	6	3.849	G3V6X1	Fbln2	Fibulin 2 OS=Rattus norvegicus OX=10116 GN=Fbln2 PE=1 SV=1	131.302			3	3
	Conf	Sequence	Modifications	Cleavages	dMass	Prec MW	Prec m/z	Theor MW	Theor m/z	Theor z	Spectrum	Time	PrecursorElution
	95.33	FSTPEQAAK			-0.000544155	977.481	489.748	977.482	489.748	2	1.1.1.1539.7	16.4615	16.4125
	99	LNVFKNDQDTWDYTNPNLSGQGDPGSNPNKR		missed K-N@5; missed K-R@30	0.0113393	3490.63	873.664	3490.61	873.661	4	1.1.1.2401.9	52.2104	52.2197
	99	YYGGGNEGGRAPK		missed R-A@10	-0.00323853	1324.61	663.314	1324.62	663.315	2	1.1.1.1391.6	10.384	10.3581
87	5.93	28.21	G3V6P6	Rbm3	RNA binding motif protein 3, isoform CRA_a OS=Rattus norvegicus OX=10116 GN=Rbm3 PE=1 SV=1	16.983			3	5
	Conf	Sequence	Modifications	Cleavages	dMass	Prec MW	Prec m/z	Theor MW	Theor m/z	Theor z	Spectrum	Time	PrecursorElution
	98.74	KYPYWPHQPIENL		missed K-Y@1	-0.00192404	1683.84	842.927	1683.84	842.928	2	1.1.1.2453.14	54.3395	54.4084
	99	LASLSEKPPAIDWAYYR			-0.00222625	1979.01	660.678	1979.02	660.679	3	1.1.1.2590.4	60.0817	60.1946
	99	TIDWVSFVEIMPQNQK	Oxidation(M)@11		0.000706583	1949.96	975.986	1949.96	975.985	2	1.1.1.2927.17	74.0816	74.1455
89	5.85	21.52	P62282	Rps11	40S ribosomal protein S11 OS=Rattus norvegicus OX=10116 GN=Rps11 PE=1 SV=3	18.431			3	4
	Conf	Sequence	Modifications	Cleavages	dMass	Prec MW	Prec m/z	Theor MW	Theor m/z	Theor z	Spectrum	Time	PrecursorElution
	98.53	LTGKDVNFEFPEFQL		missed K-D@4	0.00303299	1782.89	892.45	1782.88	892.449	2	1.1.1.2951.11	75.0719	75.1003
	99	AIIIFVPVPQLK			0.000921832	1336.85	669.432	1336.85	669.431	2	1.1.1.2949.3	74.9804	75.0172
	99	TLTAVHDAILEDLVFPSEIVGKR		missed K-R@22	0.0121139	2522.39	631.604	2522.37	631.601	4	1.1.1.2955.3	75.2317	75.2265
92	5.68	24	Q00715		Histone H2B type 1 OS=Rattus norvegicus OX=10116 PE=1 SV=2	13.99	A0A0G2JXE0;A0A0G2JXI9;D3ZLY9;D3ZNH4;D3ZWM5;G3V8B3;G3V9C7;M0R4L7	A0A0G2K7R1;Q00729;D3ZNZ9;D4A817;M0RBQ5	3	5
	Conf	Sequence	Modifications	Cleavages	dMass	Prec MW	Prec m/z	Theor MW	Theor m/z	Theor z	Spectrum	Time	PrecursorElution
	99	LEQYTNAIEGTK			0.0032402	1365.68	683.848	1365.68	683.846	2	1.1.1.1929.12	32.6537	32.6238
	99	MQNNSAENETAEGEEKGESR	Oxidation(M)@1	missed K-G@16	-0.000677667	2224.91	742.645	2224.91	742.645	3	1.1.1.1429.11	11.9531	11.9582
93	5.62	12.32	P41123	Rpl13	60S ribosomal protein L13 OS=Rattus norvegicus OX=10116 GN=Rpl13 PE=1 SV=2	24.309	D3ZD02;D3ZRM9;F1M2E9		3	3
	Conf	Sequence	Modifications	Cleavages	dMass	Prec MW	Prec m/z	Theor MW	Theor m/z	Theor z	Spectrum	Time	PrecursorElution
	96.76	LTPEEEEILNK			0.000757314	1313.67	657.843	1313.67	657.843	2	1.1.1.2126.7	40.785	40.9316
	99	IIDVVYNASNNELVR			0.00389988	1717.9	859.959	1717.9	859.957	2	1.1.1.2447.14	54.1005	54.0794
	99	ISSLLEEQFQQGK			-0.0133534	1505.76	753.887	1505.77	753.894	2	1.1.1.2347.25	49.9624	49.8123
94	5.57	8.507	F1LQ48	Hnrnpl	Heterogeneous nuclear ribonucleoprotein L OS=Rattus norvegicus OX=10116 GN=Hnrnpl PE=1 SV=2	67.903	F2Z3R2		3	3
	Conf	Sequence	Modifications	Cleavages	dMass	Prec MW	Prec m/z	Theor MW	Theor m/z	Theor z	Spectrum	Time	PrecursorElution
	99	ERLEQQVPVNQVFGQDEMIDVIGVTK	Oxidation(M)@18	missed R-L@2	0.00615814	2986.51	996.512	2986.51	996.51	3	1.1.1.2726.15	65.705	65.679
	99	HGSLGFLPR			3.70459e-05	982.535	492.275	982.535	492.275	2	1.1.1.2078.4	38.7941	38.8723
	99	HGSLGFLPR			3.70459e-05	982.535	492.275	982.535	492.275	2	1.1.1.2086.5	39.133	38.8723
95	5.49	28.57	P31399	Atp5pd	ATP synthase subunit d, mitochondrial OS=Rattus norvegicus OX=10116 GN=Atp5pd PE=1 SV=3	18.763			3	3
	Conf	Sequence	Modifications	Cleavages	dMass	Prec MW	Prec m/z	Theor MW	Theor m/z	Theor z	Spectrum	Time	PrecursorElution
	99	HAIPNLVK			0.00148246	890.535	446.275	890.534	446.274	2	1.1.1.1751.3	25.2429	25.1863
	99	SDFQVNLNNASR			-0.00158453	1363.65	682.831	1363.65	682.831	2	1.1.1.2066.29	38.3127	38.4544
96	5.48	25.77	P62083	Rps7	40S ribosomal protein S7 OS=Rattus norvegicus OX=10116 GN=Rps7 PE=1 SV=1	22.127			3	3
	Conf	Sequence	Modifications	Cleavages	dMass	Prec MW	Prec m/z	Theor MW	Theor m/z	Theor z	Spectrum	Time	PrecursorElution
	98.87	ELAEDGYSGVEVR			-0.00137231	1422.66	712.338	1422.66	712.339	2	1.1.1.2017.33	36.2655	35.9884
	99	ELAEDGYSGVEVR			-0.00137231	1422.66	712.338	1422.66	712.339	2	1.1.1.2008.9	35.888	35.9884
	99	FGFPEGSVELYAEKVATR		missed K-V@14	-0.00204329	1999	667.342	1999.01	667.342	3	1.1.1.2761.2	67.1278	67.0386
99	5.09	18.75	P62243	Rps8	40S ribosomal protein S8 OS=Rattus norvegicus OX=10116 GN=Rps8 PE=1 SV=2	24.205			3	3
	Conf	Sequence	Modifications	Cleavages	dMass	Prec MW	Prec m/z	Theor MW	Theor m/z	Theor z	Spectrum	Time	PrecursorElution
	99	EGSRTDDEVVQREEEAIQLDGLNASQIR		missed R-T@4; missed R-E@12	0.0124251	3156.54	790.143	3156.53	790.139	4	1.1.1.2627.3	61.5986	61.6734
	99	ELISNASDALDKIR		missed K-I@12	0.0030133	1543.82	515.615	1543.82	515.614	3	1.1.1.2412.3	52.6369	52.5482
	99	GVVDSDDLPLNVSR			0.00144748	1484.75	743.381	1484.75	743.381	2	1.1.1.2349.24	50.0454	50.0228
103	4.84	6.965	Q66HD0	Hsp90b1	Endoplasmin OS=Rattus norvegicus OX=10116 GN=Hsp90b1 PE=1 SV=2	92.771	A0A0A0MY09	A0A0G2K4I4	3	3
	Conf	Sequence	Modifications	Cleavages	dMass	Prec MW	Prec m/z	Theor MW	Theor m/z	Theor z	Spectrum	Time	PrecursorElution
	99	GMQVSTDTLDVQR	Oxidation(M)@2		0.00150292	1464.69	733.352	1464.69	733.351	2	1.1.1.1845.32	29.1725	29.143
	99	KNTQVVSDAAYK		missed K-N@1	0.00203814	1322.69	662.35	1322.68	662.349	2	1.1.1.1511.5	15.3289	15.2591
108	4.73	0.6187	P30427	Plec	Plectin OS=Rattus norvegicus OX=10116 GN=Plec PE=1 SV=2	533.54	A0A0G2K1J5;F7F9U6;Q6S395;Q6S396;Q6S399;Q6S3A0;Q6S3A3;Q6S3A4;Q6S3A5		3	3
	Conf	Sequence	Modifications	Cleavages	dMass	Prec MW	Prec m/z	Theor MW	Theor m/z	Theor z	Spectrum	Time	PrecursorElution
	99	AATESFASDPILYRPVAVALDTKGPEIR		missed K-G@23	-0.00222621	2986.57	747.651	2986.58	747.651	4	1.1.1.2805.4	68.969	69.1278
	99	APIIAVTR			-0.000897807	839.522	420.768	839.523	420.769	2	1.1.1.1857.4	29.651	29.6451
111	4.65	31.15	B2RZD5	Rpl22l1	RCG41580, isoform CRA_a OS=Rattus norvegicus OX=10116 GN=Rpl22l1 PE=2 SV=1	14.467	D3ZSF9		3	3
	Conf	Sequence	Modifications	Cleavages	dMass	Prec MW	Prec m/z	Theor MW	Theor m/z	Theor z	Spectrum	Time	PrecursorElution
	99	AKEQEAEPEEQEEDSSSDPR		missed K-E@2	0.00183179	2288.95	763.992	2288.95	763.991	3	1.1.1.1456.19	13.0641	13.1975
	99	DFSAPTLEDHFNK			0.0029289	1519.7	760.856	1519.69	760.854	2	1.1.1.2281.3	47.232	47.208
128	3.95	1.578	P16086	Sptan1	Spectrin alpha chain, non-erythrocytic 1 OS=Rattus norvegicus OX=10116 GN=Sptan1 PE=1 SV=2	284.638	A0A0G2JZ69;A0A0G2K1E7;A0A0G2K1Y8;Q6IRK8		3	3
	Conf	Sequence	Modifications	Cleavages	dMass	Prec MW	Prec m/z	Theor MW	Theor m/z	Theor z	Spectrum	Time	PrecursorElution
	99	ASGNYATVISHNPETK			-0.00158921	1687.81	844.915	1687.82	844.916	2	1.1.1.1825.33	28.3521	28.3572
	99	AVVGVVAGGGR			0.000504946	940.546	471.28	940.545	471.28	2	1.1.1.1643.4	20.7511	20.8254
193	2	30	P02262		Histone H2A type 1 OS=Rattus norvegicus OX=10116 PE=1 SV=2	14.077	P0CC09;D4ACV3		3	6
	Conf	Sequence	Modifications	Cleavages	dMass	Prec MW	Prec m/z	Theor MW	Theor m/z	Theor z	Spectrum	Time	PrecursorElution
	97.13	GYLDKETNR		missed K-E@5	0.00439177	1094.54	548.277	1094.54	548.275	2	1.1.1.1510.4	15.2714	15.2999
	98.27	NLVDNITGQR			-0.00216129	1128.59	565.301	1128.59	565.302	2	1.1.1.2157.13	42.0816	42.0676
	99	LSVAAQEAAR			-0.00298633	1014.54	508.279	1014.55	508.28	2	1.1.1.1583.16	18.2789	18.2217
88	5.86	1.719	E9PTR4	Ubap2l	RCG62582, isoform CRA_b OS=Rattus norvegicus OX=10116 GN=Ubap2l PE=1 SV=2	116.862			2	2
	Conf	Sequence	Modifications	Cleavages	dMass	Prec MW	Prec m/z	Theor MW	Theor m/z	Theor z	Spectrum	Time	PrecursorElution
	99	AVAQGNLSSADVQAAK			-2.38766e-05	1528.78	765.399	1528.78	765.4	2	1.1.1.1755.15	25.4262	25.4313
	99	GNNTTSLLSQSVAK			-0.00166004	1418.73	710.375	1418.74	710.376	2	1.1.1.2027.24	36.6743	36.8166
97	5.18	6.026	Q62736	Cald1	Non-muscle caldesmon OS=Rattus norvegicus OX=10116 GN=Cald1 PE=1 SV=1	60.584	A0A0G2JTV2;G3V9E3		2	2
	Conf	Sequence	Modifications	Cleavages	dMass	Prec MW	Prec m/z	Theor MW	Theor m/z	Theor z	Spectrum	Time	PrecursorElution
	99	VISELNGKNIEDVIAQGVGK		missed K-N@8	0.00117587	2082.13	695.052	2082.13	695.051	3	1.1.1.2743.2	66.3827	66.3368
	99	YVASYLLAALGGNSNPSAK			-0.00215773	1894.98	948.496	1894.98	948.497	2	1.1.1.2878.9	72.014	72.1223
100	5.08	8.685	P21531	Rpl3	60S ribosomal protein L3 OS=Rattus norvegicus OX=10116 GN=Rpl3 PE=1 SV=3	46.136			2	3
	Conf	Sequence	Modifications	Cleavages	dMass	Prec MW	Prec m/z	Theor MW	Theor m/z	Theor z	Spectrum	Time	PrecursorElution
	97.47	FHLDLTHPVEDGIFDSGNFEQFLREK		missed R-E@24	0.0104151	3089.5	773.382	3089.49	773.379	4	1.1.1.2950.3	75.0219	75.0172
	98.39	VVASDKETYELR		missed K-E@6	-0.00109643	1408.72	705.367	1408.72	705.367	2	1.1.1.1729.25	24.3346	24.3077
	99	FHLDLTHPVEDGIFDSGNFEQFLR			0.00266263	2832.35	709.096	2832.35	709.095	4	1.1.1.2977.3	76.0673	76.1041
101	4.86	2.146	D3ZZZ9	Ctnnd1	Catenin (Cadherin associated protein), delta 1 (Predicted), isoform CRA_a OS=Rattus norvegicus OX=10116 GN=Ctnnd1 PE=1 SV=1	104.072			2	2
	Conf	Sequence	Modifications	Cleavages	dMass	Prec MW	Prec m/z	Theor MW	Theor m/z	Theor z	Spectrum	Time	PrecursorElution
	99	IEDVTPIPSDSTR			-0.00532354	1428.7	715.359	1428.71	715.362	2	1.1.1.1943.8	33.216	33.2779
	99	VKADRDESSPYAAMLAAQDVAQR	Oxidation(M)@14	missed K-A@2; missed R-D@5	-0.000432651	2507.21	627.809	2507.21	627.809	4	1.1.1.2064.19	38.2199	38.201
102	4.86	12.76	P62909	Rps3	40S ribosomal protein S3 OS=Rattus norvegicus OX=10116 GN=Rps3 PE=1 SV=1	26.674			2	3
	Conf	Sequence	Modifications	Cleavages	dMass	Prec MW	Prec m/z	Theor MW	Theor m/z	Theor z	Spectrum	Time	PrecursorElution
	99	AALSGLLYR			-0.00234389	962.553	482.284	962.555	482.285	2	1.1.1.2378.2	51.2348	51.1053
	99	LAAAFAVSR			-0.00102265	904.512	453.263	904.513	453.264	2	1.1.1.1962.8	33.9944	34.1092
104	4.82	2.626	A0A0G2JWS2	Nebl	Nebulette OS=Rattus norvegicus OX=10116 GN=Nebl PE=1 SV=1	108.953	D4A164		2	2
	Conf	Sequence	Modifications	Cleavages	dMass	Prec MW	Prec m/z	Theor MW	Theor m/z	Theor z	Spectrum	Time	PrecursorElution
	99	KLEAAAAALAAK		missed K-L@1	-0.00201094	1126.67	564.342	1126.67	564.343	2	1.1.1.1860.21	29.7906	29.8962
	99	KLEAAAAALAAK		missed K-L@1	-0.00201094	1126.67	564.342	1126.67	564.343	2	1.1.1.1868.17	30.1253	29.8962
	99	NIPGITLLNVSKLNILK		missed K-L@12	-0.00114619	1849.14	925.577	1849.14	925.577	2	1.1.1.2948.12	74.9552	74.9753
105	4.8	7.362	A0A0G2JVG3	Pkm	Pyruvate kinase OS=Rattus norvegicus OX=10116 GN=Pkm PE=1 SV=1	53.194		P11980	2	2
	Conf	Sequence	Modifications	Cleavages	dMass	Prec MW	Prec m/z	Theor MW	Theor m/z	Theor z	Spectrum	Time	PrecursorElution
	99	ALGQNPTNAEVLR			-0.00242679	1381.73	691.872	1381.73	691.873	2	1.1.1.1950.25	33.5126	33.4421
	99	ALGQNPTNAEVLR			-0.00254886	1381.73	691.872	1381.73	691.873	2	1.1.1.1942.10	33.1875	33.2779
	99	TLDFEMFLPILQHISR	Oxidation(M)@6		-0.00229792	1975.02	659.348	1975.02	659.349	3	1.1.1.3002.4	77.1024	77.1359
106	4.78	7.517	D4ACM9	Mfap1a	Inositol hexakisphosphate and diphosphoinositol-pentakisphosphate kinase 1 OS=Rattus norvegicus OX=10116 GN=Mfap1a PE=1 SV=1	51.968			2	2
	Conf	Sequence	Modifications	Cleavages	dMass	Prec MW	Prec m/z	Theor MW	Theor m/z	Theor z	Spectrum	Time	PrecursorElution
	99	AGNLGGGVVTIER			-0.00137119	1241.67	621.843	1241.67	621.844	2	1.1.1.2056.9	37.8765	37.9498
	99	AGNLGGGVVTIER			-0.00137119	1241.67	621.843	1241.67	621.844	2	1.1.1.2064.18	38.219	37.9498
	99	ITVTSEVPFSK			-0.000662364	1206.65	604.332	1206.65	604.332	2	1.1.1.2230.6	45.1085	45.2214
107	4.75	10.51	P62919	Rpl8	60S ribosomal protein L8 OS=Rattus norvegicus OX=10116 GN=Rpl8 PE=2 SV=2	28.025	D4A6W6		2	2
	Conf	Sequence	Modifications	Cleavages	dMass	Prec MW	Prec m/z	Theor MW	Theor m/z	Theor z	Spectrum	Time	PrecursorElution
	99	KASGPPVSELITK		missed K-A@1	-0.00029451	1325.76	663.885	1325.76	663.885	2	1.1.1.1966.6	34.1799	34.2317
	99	SGVSLAALKK		missed K-K@9	-0.00134627	972.595	487.305	972.597	487.306	2	1.1.1.1860.12	29.7831	29.6869
109	4.68	6.637	P32551	Uqcrc2	Cytochrome b-c1 complex subunit 2, mitochondrial OS=Rattus norvegicus OX=10116 GN=Uqcrc2 PE=1 SV=2	48.396			2	2
	Conf	Sequence	Modifications	Cleavages	dMass	Prec MW	Prec m/z	Theor MW	Theor m/z	Theor z	Spectrum	Time	PrecursorElution
	98.45	RIPLAEWESR		missed R-I@1	-0.00376286	1255.66	628.839	1255.67	628.841	2	1.1.1.2183.20	43.1901	43.2127
	99	MVLAAAGGVK	Oxidation(M)@1		-0.00106804	931.515	466.765	931.516	466.765	2	1.1.1.1617.4	19.6868	19.6793
110	4.67	33.91	P02401	Rplp2	60S acidic ribosomal protein P2 OS=Rattus norvegicus OX=10116 GN=Rplp2 PE=1 SV=2	11.692	D4A4D5	D3ZN03	2	2
	Conf	Sequence	Modifications	Cleavages	dMass	Prec MW	Prec m/z	Theor MW	Theor m/z	Theor z	Spectrum	Time	PrecursorElution
	99	GKLDGNQDLIR		missed K-L@2	0.000829057	1227.66	614.836	1227.66	614.836	2	1.1.1.1778.12	26.3542	26.2953
	99	GKLDGNQDLIR		missed K-L@2	0.00168354	1227.66	614.837	1227.66	614.836	2	1.1.1.1770.12	26.0252	26.0453
	99	YFDLGLPNRDQTNDQVTIDSALATQK		missed R-D@9	0.00922904	2922.44	975.156	2922.44	975.153	3	1.1.1.2723.11	65.5815	65.5555
112	4.56	23.84	P13471	Rps14	40S ribosomal protein S14 OS=Rattus norvegicus OX=10116 GN=Rps14 PE=2 SV=3	16.259	Q6PDV6		2	2
	Conf	Sequence	Modifications	Cleavages	dMass	Prec MW	Prec m/z	Theor MW	Theor m/z	Theor z	Spectrum	Time	PrecursorElution
	99	SSYYVVSGNDPAAEEPSR			-0.000959719	1926.86	964.437	1926.86	964.437	2	1.1.1.2026.29	36.6426	36.5666
	99	TPQASTYSYETSDR			-0.000136008	1604.7	803.355	1604.7	803.355	2	1.1.1.1699.27	23.0973	23.1458
113	4.49	3.789	Q60587	Hadhb	Trifunctional enzyme subunit beta, mitochondrial OS=Rattus norvegicus OX=10116 GN=Hadhb PE=1 SV=1	51.414		A0A0G2K330	2	2
	Conf	Sequence	Modifications	Cleavages	dMass	Prec MW	Prec m/z	Theor MW	Theor m/z	Theor z	Spectrum	Time	PrecursorElution
	98.01	NAFACFDEEATGTIQEDYLR	Carbamidomethyl(C)@5		0.00137	2349.02	1175.52	2349.02	1175.52	2	1.1.1.2986.27	76.4651	76.4769
	98.98	GNFNYIEFTR			-0.00383383	1259.59	630.802	1259.59	630.804	2	1.1.1.2451.3	54.248	54.1206
	99	GNFNYIEFTR			-0.00383383	1259.59	630.802	1259.59	630.804	2	1.1.1.2443.3	53.926	54.1206
	99	NAFACFDEEATGTIQEDYLR	Carbamidomethyl(C)@5		0.00137	2349.02	1175.52	2349.02	1175.52	2	1.1.1.2863.16	71.4069	71.6237
	99	NAFACFDEEATGTIQEDYLR	Carbamidomethyl(C)@5		0.00137	2349.02	1175.52	2349.02	1175.52	2	1.1.1.2868.23	71.6169	71.6237
	99	NAFACFDEEATGTIQEDYLR	Carbamidomethyl(C)@5		0.00137	2349.02	1175.52	2349.02	1175.52	2	1.1.1.2871.19	71.7395	71.6237
	99	NAFACFDEEATGTIQEDYLR	Carbamidomethyl(C)@5		0.00137	2349.02	1175.52	2349.02	1175.52	2	1.1.1.2879.21	72.0739	71.6237
	99	NAFACFDEEATGTIQEDYLR	Carbamidomethyl(C)@5		0.00185827	2349.02	1175.52	2349.02	1175.52	2	1.1.1.2883.31	72.2349	71.7895
	99	NAFACFDEEATGTIQEDYLR	Carbamidomethyl(C)@5		0.00600857	2349.03	1175.52	2349.02	1175.52	2	1.1.1.2896.24	72.7825	72.5418
	99	NAFACFDEEATGTIQEDYLR	Carbamidomethyl(C)@5		0.00649684	2349.03	1175.52	2349.02	1175.52	2	1.1.1.2975.39	76.013	75.9778
	99	NAFACFDEEATGTIQEDYLR	Carbamidomethyl(C)@5		0.00674098	2349.03	1175.52	2349.02	1175.52	2	1.1.1.2888.13	72.4525	72.4576
	99	NAFACFDEEATGTIQEDYLR	Carbamidomethyl(C)@5		0.00698511	2349.03	1175.52	2349.02	1175.52	2	1.1.1.2904.27	73.1185	73.0041
114	4.35	6.888	P50878	Rpl4	60S ribosomal protein L4 OS=Rattus norvegicus OX=10116 GN=Rpl4 PE=1 SV=3	47.257	Q6P3V9		2	3
	Conf	Sequence	Modifications	Cleavages	dMass	Prec MW	Prec m/z	Theor MW	Theor m/z	Theor z	Spectrum	Time	PrecursorElution
	98.98	GFGFGQGAGALVHSE			-0.00225871	1432.67	717.343	1432.67	717.344	2	1.1.1.2452.4	54.2925	54.0794
	99	GFGFGQGAGALVHSE			-0.00225871	1432.67	717.343	1432.67	717.344	2	1.1.1.2444.5	53.9688	54.0794
	99	HEEAPGHRPTTNPNASK			0.000216778	1841.88	461.477	1841.88	461.477	4	1.1.1.1217.2	7.3267	7.3651
115	4.34	15.03	P17209	Myl4	Myosin light chain 4 OS=Rattus norvegicus OX=10116 GN=Myl4 PE=2 SV=2	21.282		M0R4E1	2	3
	Conf	Sequence	Modifications	Cleavages	dMass	Prec MW	Prec m/z	Theor MW	Theor m/z	Theor z	Spectrum	Time	PrecursorElution
	99	ASAFALQEQPVVNAVIDDATK			-0.0124859	2186.11	1094.06	2186.12	1094.07	2	1.1.1.2920.19	73.7841	73.8075
	99	GLVVPVIR			-0.00169435	851.558	426.786	851.559	426.787	2	1.1.1.2406.2	52.3879	52.5482
116	4.32	18.75	Q6PDV8	LOC100360057	60S ribosomal protein L22 OS=Rattus norvegicus OX=10116 GN=LOC100360057 PE=1 SV=1	14.759			2	3
	Conf	Sequence	Modifications	Cleavages	dMass	Prec MW	Prec m/z	Theor MW	Theor m/z	Theor z	Spectrum	Time	PrecursorElution
	99	LGANSLLDLVVFGR			0.00117975	1472.84	737.425	1472.84	737.425	2	1.1.1.3003.5	77.1521	77.1359
	99	VSDAISTQYPVVDHEFDAVVVGAGGAGLR			0.0199025	2928.48	977.168	2928.46	977.161	3	1.1.1.2870.11	71.6814	71.665
117	4.28	10.5	P15865	Hist1h1e	Histone H1.4 OS=Rattus norvegicus OX=10116 GN=Hist1h1e PE=1 SV=3	21.987	A0A0G2K654;M0R7B4		2	2
	Conf	Sequence	Modifications	Cleavages	dMass	Prec MW	Prec m/z	Theor MW	Theor m/z	Theor z	Spectrum	Time	PrecursorElution
	99	GVNIGGAGSYIYEKPPTEAPQVTGPIEVPVVR			-0.00192759	3293.73	1098.92	3293.73	1098.92	3	1.1.1.2757.35	66.9863	67.0807
	99	GVNTGAVGSYIYDKDPEGTVQP		missed K-D@14	0.00200959	2266.08	1134.05	2266.08	1134.04	2	1.1.1.2412.18	52.6644	52.7552
118	4.16	4.167	Q68FY0	Uqcrc1	Cytochrome b-c1 complex subunit 1, mitochondrial OS=Rattus norvegicus OX=10116 GN=Uqcrc1 PE=1 SV=1	52.849			2	2
	Conf	Sequence	Modifications	Cleavages	dMass	Prec MW	Prec m/z	Theor MW	Theor m/z	Theor z	Spectrum	Time	PrecursorElution
	99	AATTSNPSKFSAK		missed K-F@9	0.00128941	1308.67	655.342	1308.67	655.341	2	1.1.1.1416.5	11.3963	11.4181
	99	NFGPTGIGFGGLTHQVEKKE		missed K-K@18; missed K-E@19	-0.00191129	2115.07	706.032	2115.07	706.032	3	1.1.1.2406.7	52.3962	52.672
	99	NFGPTGIGFGGLTHQVEKKE		missed K-K@18; missed K-E@19	-0.00191129	2115.07	706.032	2115.07	706.032	3	1.1.1.2414.17	52.7301	52.672
119	4.02	8.186	P56574	Idh2	Isocitrate dehydrogenase [NADP], mitochondrial OS=Rattus norvegicus OX=10116 GN=Idh2 PE=1 SV=2	50.967	A0A0G2JUF6		2	3
	Conf	Sequence	Modifications	Cleavages	dMass	Prec MW	Prec m/z	Theor MW	Theor m/z	Theor z	Spectrum	Time	PrecursorElution
	99	EVLNYTTVPVYLPEITIGAHQGSR			0.00757776	2656.39	886.472	2656.39	886.469	3	1.1.1.2896.8	72.7616	72.8363
	99	LLQYSDALEHLLSTGQGVVLER			-0.000224586	2440.3	814.439	2440.3	814.439	3	1.1.1.2973.3	75.9011	75.9363
120	4	1.3	P15205	Map1b	Microtubule-associated protein 1B OS=Rattus norvegicus OX=10116 GN=Map1b PE=1 SV=3	269.643			2	2
	Conf	Sequence	Modifications	Cleavages	dMass	Prec MW	Prec m/z	Theor MW	Theor m/z	Theor z	Spectrum	Time	PrecursorElution
	99	EAFLNTEDKGDSLDSVEALIK		missed K-G@9	0.00367675	2293.14	765.386	2293.13	765.385	3	1.1.1.2801.6	68.8019	68.8778
	99	SSLSSAQADFNQLAELDR			-0.00352924	1950.92	976.47	1950.93	976.471	2	1.1.1.2760.23	67.103	67.0807
	99	SSLSSAQADFNQLAELDR	Deamidated(Q)@12		0.0134107	1951.93	976.97	1951.91	976.963	2	1.1.1.2758.34	67.0276	67.0807
121	4	17.44	P18666	Myl12b	Myosin regulatory light chain 12B OS=Rattus norvegicus OX=10116 GN=Myl12b PE=1 SV=3	19.838	A0A0G2JSW0	P13832	2	12
	Conf	Sequence	Modifications	Cleavages	dMass	Prec MW	Prec m/z	Theor MW	Theor m/z	Theor z	Spectrum	Time	PrecursorElution
	97.95	NANTFISPQQR			-0.00103867	1274.64	638.325	1274.64	638.326	2	1.1.1.1773.22	26.1512	26.2531
	99	NANTFISPQQR			-0.00103867	1274.64	638.325	1274.64	638.326	2	1.1.1.1781.18	26.493	26.2531
	99	YALIYGYNAAYNR			0.00325186	1550.76	776.385	1550.75	776.383	2	1.1.1.2400.8	52.1636	51.9739
122	4	16.58	P47875	Csrp1	Cysteine and glycine-rich protein 1 OS=Rattus norvegicus OX=10116 GN=Csrp1 PE=1 SV=2	20.613			2	3
	Conf	Sequence	Modifications	Cleavages	dMass	Prec MW	Prec m/z	Theor MW	Theor m/z	Theor z	Spectrum	Time	PrecursorElution
	98.69	VWQVTIGTR			0.00114748	1058.59	530.302	1058.59	530.301	2	1.1.1.2229.2	45.0606	45.0564
	99	DETNYGIPQR			-0.000470714	1191.55	596.783	1191.55	596.783	2	1.1.1.1800.20	27.2798	27.4697
123	4	6.388	Q01205	Dlst	Dihydrolipoyllysine-residue succinyltransferase component of 2-oxoglutarate dehydrogenase complex, mitochondrial OS=Rattus norvegicus OX=10116 GN=Dlst PE=1 SV=2	48.925	G3V6P2		2	2
	Conf	Sequence	Modifications	Cleavages	dMass	Prec MW	Prec m/z	Theor MW	Theor m/z	Theor z	Spectrum	Time	PrecursorElution
	99	AEDKEWIPVTK		missed K-E@4	-0.000973513	1314.68	658.348	1314.68	658.348	2	1.1.1.1963.18	34.0547	34.027
	99	GTGIVSAPVPK			-0.00106573	1024.59	513.303	1024.59	513.303	2	1.1.1.1862.18	29.872	29.8962
124	4	6.555	Q920L2	Sdha	Succinate dehydrogenase [ubiquinone] flavoprotein subunit, mitochondrial OS=Rattus norvegicus OX=10116 GN=Sdha PE=1 SV=1	71.615			2	2
	Conf	Sequence	Modifications	Cleavages	dMass	Prec MW	Prec m/z	Theor MW	Theor m/z	Theor z	Spectrum	Time	PrecursorElution
	99	ALLELQLEPEELYQTFQR			-0.00524778	2219.14	1110.58	2219.15	1110.58	2	1.1.1.2985.9	76.4238	76.4356
	99	GHVFEESQVAGTPMFVVK	Oxidation(M)@14		0.00355848	1976.97	659.997	1976.97	659.996	3	1.1.1.2336.17	49.4911	49.5162
125	4	25.96	P36201	Crip2	Cysteine-rich protein 2 OS=Rattus norvegicus OX=10116 GN=Crip2 PE=2 SV=1	22.696			2	2
	Conf	Sequence	Modifications	Cleavages	dMass	Prec MW	Prec m/z	Theor MW	Theor m/z	Theor z	Spectrum	Time	PrecursorElution
	99	GLGTDEDTLIEILTTR			-0.00318337	1745.9	873.958	1745.9	873.96	2	1.1.1.2989.3	76.5661	76.5599
	99	GVDEATIIDILTKR		missed K-R@13	-0.00759223	1542.85	772.434	1542.86	772.438	2	1.1.1.2901.8	72.9715	-1
126	4	17.01	P50463	Csrp3	Cysteine and glycine-rich protein 3 OS=Rattus norvegicus OX=10116 GN=Csrp3 PE=1 SV=1	20.803	G3V7U0	A0A0G2K1N8	2	3
	Conf	Sequence	Modifications	Cleavages	dMass	Prec MW	Prec m/z	Theor MW	Theor m/z	Theor z	Spectrum	Time	PrecursorElution
	98.8	LALFNPDVSWDR			-0.00956153	1431.71	716.86	1431.71	716.865	2	1.1.1.2773.3	67.6369	67.6291
	99	FYSVNVDYSK			-0.00216563	1220.57	611.292	1220.57	611.293	2	1.1.1.2134.14	41.1112	41.0553
127	4	12.96	Q561S0	Ndufa10	NADH dehydrogenase [ubiquinone] 1 alpha subcomplex subunit 10, mitochondrial OS=Rattus norvegicus OX=10116 GN=Ndufa10 PE=1 SV=1	40.493	A0A1W2Q6F8		2	2
	Conf	Sequence	Modifications	Cleavages	dMass	Prec MW	Prec m/z	Theor MW	Theor m/z	Theor z	Spectrum	Time	PrecursorElution
	98.79	LVRPPVQVYGIEGR			-0.0022999	1581.9	528.306	1581.9	528.307	3	1.1.1.2251.3	45.9798	45.9319
	99	YATALYSAASK			-0.000824752	1144.58	573.295	1144.58	573.295	2	1.1.1.1843.10	29.0783	29.351
	99	YATALYSAASK			-0.000824752	1144.58	573.295	1144.58	573.295	2	1.1.1.1851.20	29.4152	29.351
129	3.92	23.3	P08494	Mgp	Matrix Gla protein OS=Rattus norvegicus OX=10116 GN=Mgp PE=1 SV=2	12.037	Q5RK05		2	3
	Conf	Sequence	Modifications	Cleavages	dMass	Prec MW	Prec m/z	Theor MW	Theor m/z	Theor z	Spectrum	Time	PrecursorElution
	99	MIAGQVLDINLAAEPK	Oxidation(M)@1		-0.00335605	1697.9	849.957	1697.9	849.958	2	1.1.1.2590.10	60.0967	60.1946
	99	MIAGQVLDINLAAEPK	Oxidation(M)@1		0.00140462	1697.9	849.959	1697.9	849.958	2	1.1.1.2601.4	60.5358	60.3183
	99	VFIGNLNTLVVK			-0.000550743	1315.79	658.9	1315.79	658.9	2	1.1.1.2696.2	64.4379	64.4342
130	3.81	5.994	P63245	Rack1	Receptor of activated protein C kinase 1 OS=Rattus norvegicus OX=10116 GN=Rack1 PE=1 SV=3	35.077		A0A0G2JZE6	2	2
	Conf	Sequence	Modifications	Cleavages	dMass	Prec MW	Prec m/z	Theor MW	Theor m/z	Theor z	Spectrum	Time	PrecursorElution
	99	ASASDGSSFVVAR			-0.0011062	1252.6	627.309	1252.6	627.31	2	1.1.1.1823.23	28.2524	28.3148
	99	KLNQEAQQYSEALASTR		missed K-L@1	0.000967497	1935.97	646.329	1935.96	646.329	3	1.1.1.2132.17	41.0302	41.0553
131	3.8	7.509	P27952	Rps2	40S ribosomal protein S2 OS=Rattus norvegicus OX=10116 GN=Rps2 PE=1 SV=1	31.231	A0A0G2KB28;A0A0U1RVI9;D3ZIY7;M0RAJ8	D3ZAS1;O55213;D3ZQW7;D3ZT78;E9PT76	2	2
	Conf	Sequence	Modifications	Cleavages	dMass	Prec MW	Prec m/z	Theor MW	Theor m/z	Theor z	Spectrum	Time	PrecursorElution
	99	GMYDGPVFDLTTTPK	Oxidation(M)@2		0.00552902	1656.78	829.395	1656.77	829.393	2	1.1.1.2476.9	55.3083	55.367
	99	IAVGSDSDLVIWDPDAVK			0.00382417	1898.97	950.49	1898.96	950.489	2	1.1.1.2786.23	68.1939	68.3807
132	3.77	4.196	P05197	Eef2	Elongation factor 2 OS=Rattus norvegicus OX=10116 GN=Eef2 PE=1 SV=4	95.284			2	2
	Conf	Sequence	Modifications	Cleavages	dMass	Prec MW	Prec m/z	Theor MW	Theor m/z	Theor z	Spectrum	Time	PrecursorElution
	99	YGGQPLFSEKFPTLWSGAR		missed K-F@10	0.00284375	2140.08	714.366	2140.07	714.365	3	1.1.1.2813.8	69.3062	69.2966
	99	YNVLGAETVLTQMR	Oxidation(M)@13		-0.00258547	1609.81	805.913	1609.81	805.914	2	1.1.1.2472.6	55.1259	55.1561
133	3.68	8.671	P07150	Anxa1	Annexin A1 OS=Rattus norvegicus OX=10116 GN=Anxa1 PE=1 SV=2	38.829			2	2
	Conf	Sequence	Modifications	Cleavages	dMass	Prec MW	Prec m/z	Theor MW	Theor m/z	Theor z	Spectrum	Time	PrecursorElution
	99	WILENDPTELDLR			-0.00183208	1612.81	807.411	1612.81	807.412	2	1.1.1.2742.4	66.3447	66.3368
134	3.62	26.83	B2RZD6	Ndufa4	NDUFA4, mitochondrial complex-associated OS=Rattus norvegicus OX=10116 GN=Ndufa4 PE=1 SV=1	9.327			2	2
	Conf	Sequence	Modifications	Cleavages	dMass	Prec MW	Prec m/z	Theor MW	Theor m/z	Theor z	Spectrum	Time	PrecursorElution
	95.78	STFVLDEFKR		missed K-R@9	-0.00462522	1240.64	621.328	1240.65	621.33	2	1.1.1.2348.6	49.9885	50.1057
	99	KLDPGSEETQTLVR		missed K-L@1	0.00157377	1571.82	524.946	1571.82	524.946	3	1.1.1.1886.4	30.8559	30.9715
136	3.58	11.74	Q06647	Atp5po	ATP synthase subunit O, mitochondrial OS=Rattus norvegicus OX=10116 GN=Atp5po PE=1 SV=1	23.398			2	3
	Conf	Sequence	Modifications	Cleavages	dMass	Prec MW	Prec m/z	Theor MW	Theor m/z	Theor z	Spectrum	Time	PrecursorElution
	98.78	TIDDLEDKLK		missed K-L@8	0.00115064	1188.63	595.32	1188.62	595.319	2	1.1.1.2107.5	40.0129	39.9889
	99	EAETRAEFAER		missed R-A@5	0.00317546	1307.61	436.878	1307.61	436.877	3	1.1.1.1526.4	15.9175	15.9122
	99	HIAEEADRKYEEVAR		missed R-K@8; missed K-Y@9	0.00422102	1814.9	454.731	1814.89	454.73	4	1.1.1.1701.6	23.1528	23.3108
	99	RIQLVEEELDRAQER		missed R-I@1; missed R-A@11	3.81423e-05	1882.99	628.669	1882.99	628.669	3	1.1.1.2243.13	45.6536	45.7656
137	3.56	9.396	G3V9R8	Hnrnpc	Heterogeneous nuclear ribonucleoprotein C OS=Rattus norvegicus OX=10116 GN=Hnrnpc PE=1 SV=2	32.857	A0A0G2JXW4;A0A0G2K7B3;A0A140TAI3		2	3
	Conf	Sequence	Modifications	Cleavages	dMass	Prec MW	Prec m/z	Theor MW	Theor m/z	Theor z	Spectrum	Time	PrecursorElution
	96.01	ELIELR			-0.00170955	771.447	386.731	771.449	386.732	2	1.1.1.2077.2	38.7506	38.6631
	99	GKLLSNDEVTIK		missed K-L@2	0.00239951	1315.74	658.876	1315.73	658.875	2	1.1.1.1959.33	33.8884	33.858
138	3.55	17.65	F1M5V2	Glipr2	GLI pathogenesis-related 2 OS=Rattus norvegicus OX=10116 GN=Glipr2 PE=1 SV=3	18.985			2	2
	Conf	Sequence	Modifications	Cleavages	dMass	Prec MW	Prec m/z	Theor MW	Theor m/z	Theor z	Spectrum	Time	PrecursorElution
	95.25	TLLEAENSR	Deamidated(N)@7		0.000456271	1032.51	517.262	1032.51	517.262	2	1.1.1.1700.21	23.124	22.6821
	99	ARADDELASLR		missed R-A@2	0.00708798	1215.63	608.821	1215.62	608.818	2	1.1.1.1902.14	31.5254	31.4678
139	3.44	5.789	Q62952	Dpysl3	Dihydropyrimidinase-related protein 3 OS=Rattus norvegicus OX=10116 GN=Dpysl3 PE=1 SV=2	61.967			2	2
	Conf	Sequence	Modifications	Cleavages	dMass	Prec MW	Prec m/z	Theor MW	Theor m/z	Theor z	Spectrum	Time	PrecursorElution
	99	EVAFFNNFLTDAK			-0.00208872	1514.74	758.376	1514.74	758.378	2	1.1.1.2899.4	72.8841	72.7943
140	3.4	4.43	D4ABT8	Hnrnpul2	Heterogeneous nuclear ribonucleoprotein U-like 2 OS=Rattus norvegicus OX=10116 GN=Hnrnpul2 PE=1 SV=1	84.859			2	2
	Conf	Sequence	Modifications	Cleavages	dMass	Prec MW	Prec m/z	Theor MW	Theor m/z	Theor z	Spectrum	Time	PrecursorElution
	96.88	KYTLPPGVDPTLVSSSLSPEGTLTVEAPLPK		missed K-Y@1	0.00752832	3192.73	1065.25	3192.72	1065.25	3	1.1.1.2899.18	72.8966	72.9619
	99	AVTQSAEITIPVTFEAR			-0.00497129	1831.96	916.989	1831.97	916.991	2	1.1.1.2644.7	62.3097	62.3282
142	3.36	5.492	Q68FR6	Eef1g	Elongation factor 1-gamma OS=Rattus norvegicus OX=10116 GN=Eef1g PE=2 SV=3	50.061			2	2
	Conf	Sequence	Modifications	Cleavages	dMass	Prec MW	Prec m/z	Theor MW	Theor m/z	Theor z	Spectrum	Time	PrecursorElution
	96.28	SYSEDDIHR			0.00367584	1120.48	561.248	1120.48	561.247	2	1.1.1.1500.5	14.8649	14.8901
	99	IGGDLTAAVTK			-0.00824197	1044.57	523.294	1044.58	523.298	2	1.1.1.1964.7	34.0874	34.1092
144	3.15	6.383	Q4R1A4	Tfg	TRK-fused gene protein OS=Rattus norvegicus OX=10116 GN=Tfg PE=1 SV=1	31.026	Q6AYR1		2	2
	Conf	Sequence	Modifications	Cleavages	dMass	Prec MW	Prec m/z	Theor MW	Theor m/z	Theor z	Spectrum	Time	PrecursorElution
	99	HLTDAYFK			0.000592641	993.493	497.754	993.492	497.753	2	1.1.1.1873.13	30.3286	30.2737
145	3.08	1.057	P21263	Nes	Nestin OS=Rattus norvegicus OX=10116 GN=Nes PE=1 SV=2	208.797	G3V8F8		2	2
	Conf	Sequence	Modifications	Cleavages	dMass	Prec MW	Prec m/z	Theor MW	Theor m/z	Theor z	Spectrum	Time	PrecursorElution
	96.67	YALYDASFETK			-0.0049502	1306.6	654.309	1306.61	654.311	2	1.1.1.2306.20	48.2638	48.4108
	99	KEELMFFLWAPEQAPLK	Oxidation(M)@5	missed K-E@1	0.00427106	2092.07	698.365	2092.07	698.364	3	1.1.1.2916.2	73.6004	73.638
147	3.02	23.3	P42930	Hspb1	Heat shock protein beta-1 OS=Rattus norvegicus OX=10116 GN=Hspb1 PE=1 SV=1	22.893	G3V913		2	2
	Conf	Sequence	Modifications	Cleavages	dMass	Prec MW	Prec m/z	Theor MW	Theor m/z	Theor z	Spectrum	Time	PrecursorElution
	98.72	QSFTMVADTPENLR	Oxidation(M)@5		0.000534425	1623.76	812.886	1623.76	812.885	2	1.1.1.2165.24	42.4345	42.5342
	99	GFSVVADTPELQR			0.00675507	1417.73	709.871	1417.72	709.867	2	1.1.1.2338.26	49.5829	49.8547
	99	GFSVVADTPELQR			0.00675507	1417.73	709.871	1417.72	709.867	2	1.1.1.2346.15	49.9121	49.8547
148	2.95	3.419	D3ZIY3	Ythdf3	YTH N(6)-methyladenosine RNA-binding protein 3 OS=Rattus norvegicus OX=10116 GN=Ythdf3 PE=1 SV=1	63.934			2	2
	Conf	Sequence	Modifications	Cleavages	dMass	Prec MW	Prec m/z	Theor MW	Theor m/z	Theor z	Spectrum	Time	PrecursorElution
	98.08	DHASIQMNVAEVDR	Oxidation(M)@7		-0.00594629	1599.73	800.87	1599.73	800.873	2	1.1.1.1801.29	27.3368	27.4275
	99	MGESDDSILR	Oxidation(M)@1		0.00124207	1137.5	569.756	1137.5	569.756	2	1.1.1.1745.17	24.9969	24.9377
150	2.85	16.97	Q7M0E3	Dstn	Destrin OS=Rattus norvegicus OX=10116 GN=Dstn PE=1 SV=3	18.534		D4A315	2	2
	Conf	Sequence	Modifications	Cleavages	dMass	Prec MW	Prec m/z	Theor MW	Theor m/z	Theor z	Spectrum	Time	PrecursorElution
	98.67	SGDNEAYQMGDVSQK	Oxidation(M)@9		-0.00256593	1643.67	822.843	1643.67	822.844	2	1.1.1.1470.9	13.6494	13.7371
	99	QATTIIADNIIFLSDQAR			-0.00975454	1989.04	995.529	1989.05	995.534	2	1.1.1.2940.8	74.6281	74.6432
151	2.81	10.27	Q99MZ8	Lasp1	LIM and SH3 domain protein 1 OS=Rattus norvegicus OX=10116 GN=Lasp1 PE=1 SV=1	29.97			2	3
	Conf	Sequence	Modifications	Cleavages	dMass	Prec MW	Prec m/z	Theor MW	Theor m/z	Theor z	Spectrum	Time	PrecursorElution
	98.08	ILPVFDEPPNPTNVEESLKR		missed K-R@19	-0.00426771	2293.19	765.404	2293.2	765.406	3	1.1.1.2726.3	65.685	65.7202
	99	MLEENTNILK	Oxidation(M)@1		0.000942356	1219.61	610.814	1219.61	610.813	2	1.1.1.1959.27	33.8834	33.858
152	2.79	28.92	P05765	Rps21	40S ribosomal protein S21 OS=Rattus norvegicus OX=10116 GN=Rps21 PE=1 SV=1	9.127	A0A0G2JXC3	D3ZSE0	2	2
	Conf	Sequence	Modifications	Cleavages	dMass	Prec MW	Prec m/z	Theor MW	Theor m/z	Theor z	Spectrum	Time	PrecursorElution
	99	HIYFITGETK			-0.0116285	1207.61	604.813	1207.62	604.819	2	1.1.1.2051.11	37.6757	37.6175
153	2.76	21.85	P28042	Ssbp1	Single-stranded DNA-binding protein, mitochondrial OS=Rattus norvegicus OX=10116 GN=Ssbp1 PE=1 SV=2	17.455	A0A0G2K747;G3V7K6		2	2
	Conf	Sequence	Modifications	Cleavages	dMass	Prec MW	Prec m/z	Theor MW	Theor m/z	Theor z	Spectrum	Time	PrecursorElution
	96.59	DGNLANNPYSGDVTK			-0.0019658	1563.71	782.865	1563.72	782.866	2	1.1.1.1907.33	31.7517	31.6335
	99	SQPEPSPVLSQLSQR			-0.00187101	1651.85	826.933	1651.85	826.934	2	1.1.1.2243.23	45.6636	45.6402
154	2.75	8.523	Q6AXW2	Tmod3	RCG25684, isoform CRA_a OS=Rattus norvegicus OX=10116 GN=Tmod3 PE=1 SV=1	39.472			2	2
	Conf	Sequence	Modifications	Cleavages	dMass	Prec MW	Prec m/z	Theor MW	Theor m/z	Theor z	Spectrum	Time	PrecursorElution
	99	SNFAVGYR			-0.00783249	912.438	457.226	912.445	457.23	2	1.1.1.1829.6	28.4919	28.3995
156	2.71	2.664	A0A0G2JYD1	Ubap2	Ubiquitin-associated protein 2 OS=Rattus norvegicus OX=10116 GN=Ubap2 PE=1 SV=1	117.736	A0A0G2JYI7;A0A0U1RRQ3		2	2
	Conf	Sequence	Modifications	Cleavages	dMass	Prec MW	Prec m/z	Theor MW	Theor m/z	Theor z	Spectrum	Time	PrecursorElution
	99	ELAEAEDVSIFK			-0.00416735	1349.67	675.841	1349.67	675.843	2	1.1.1.2451.7	54.2546	54.2026
161	2.62	8.032	P62755	Rps6	40S ribosomal protein S6 OS=Rattus norvegicus OX=10116 GN=Rps6 PE=1 SV=1	28.681	M0RD75		2	2
	Conf	Sequence	Modifications	Cleavages	dMass	Prec MW	Prec m/z	Theor MW	Theor m/z	Theor z	Spectrum	Time	PrecursorElution
	98.11	ISVYYNESSSK			-0.000320873	1275.6	638.806	1275.6	638.806	2	1.1.1.1804.24	27.4504	27.638
	98.19	ISVYYNESSSK			-0.000320873	1275.6	638.806	1275.6	638.806	2	1.1.1.1812.17	27.7851	27.638
	99	AALVDLEPGTMDSVR	Oxidation(M)@11		-0.00217752	1588.77	795.394	1588.78	795.396	2	1.1.1.2262.10	46.4604	46.3869
	99	ALTVPELTQQMFDAK	Oxidation(M)@11		-0.00295911	1706.85	854.433	1706.85	854.435	2	1.1.1.2471.10	55.0916	55.367
	99	ALTVPELTQQMFDAK	Oxidation(M)@11		-0.00295911	1706.85	854.433	1706.85	854.435	2	1.1.1.2479.9	55.4306	55.367
	99	FPGQLNADLR			-0.000457696	1129.59	565.801	1129.59	565.801	2	1.1.1.2182.9	43.1386	43.0857
	99	FPGQLNADLR			0.000152648	1129.59	565.801	1129.59	565.801	2	1.1.1.2174.6	42.7966	42.7461
	99	FPGQLNADLR			0.000994828	1129.59	565.802	1129.59	565.801	2	1.1.1.2166.13	42.4635	42.7461
	99	GHYTEGAELVDSVLDVVR			0.00118302	1957.98	653.666	1957.97	653.665	3	1.1.1.2941.2	74.6479	74.726
	99	GHYTEGAELVDSVLDVVRK		missed R-K@18	-0.000809939	2086.07	696.364	2086.07	696.364	3	1.1.1.2877.3	71.9625	72.3741
	99	GHYTEGAELVDSVLDVVRK		missed R-K@18	-0.000809939	2086.07	696.364	2086.07	696.364	3	1.1.1.2885.2	72.2947	72.3741
	99	GHYTEGAELVDSVLDVVRK		missed R-K@18	-0.000809939	2086.07	696.364	2086.07	696.364	3	1.1.1.2893.3	72.6308	72.3741
	99	KLAVNMVPFPR	Oxidation(M)@6	missed K-L@1	-0.00143239	1286.72	429.912	1286.72	429.913	3	1.1.1.2182.2	43.1327	42.8309
	99	LAVNMVPFPR	Oxidation(M)@5		-0.00119836	1158.62	580.318	1158.62	580.318	2	1.1.1.2348.3	49.986	50.1057
	99	LAVNMVPFPR	Oxidation(M)@5		-0.00119836	1158.62	580.318	1158.62	580.318	2	1.1.1.2356.3	50.3202	50.1057
	99	LAVNMVPFPR	Oxidation(M)@5		-0.00156457	1158.62	580.317	1158.62	580.318	2	1.1.1.2329.3	49.1961	49.5162
	99	LAVNMVPFPR	Oxidation(M)@5		-0.00156457	1158.62	580.317	1158.62	580.318	2	1.1.1.2337.10	49.5272	49.5162
	99	LAVNMVPFPR	Oxidation(M)@5		-0.00156457	1158.62	580.317	1158.62	580.318	2	1.1.1.2341.7	49.6941	49.5162
	99	NSSYFVEWIPNNVK			-0.00212072	1695.82	848.919	1695.83	848.92	2	1.1.1.2769.16	67.4776	67.4614
162	2.53	18.13	P20280	Rpl21	60S ribosomal protein L21 OS=Rattus norvegicus OX=10116 GN=Rpl21 PE=1 SV=3	18.466	D3Z9G3;D3ZPN7;Q6PDW2	D3ZZH9	2	2
	Conf	Sequence	Modifications	Cleavages	dMass	Prec MW	Prec m/z	Theor MW	Theor m/z	Theor z	Spectrum	Time	PrecursorElution
	99	TDITYPAGFMDVISIDKTGENFR	Oxidation(M)@10	missed K-T@17	-0.00438976	2605.23	869.418	2605.24	869.42	3	1.1.1.2787.12	68.2269	68.1293
164	2.41	4.537	D3ZPL1	Cpsf6	Cleavage and polyadenylation specific factor 6, 68kDa (Predicted), isoform CRA_b OS=Rattus norvegicus OX=10116 GN=Cpsf6 PE=1 SV=2	59.18			2	2
	Conf	Sequence	Modifications	Cleavages	dMass	Prec MW	Prec m/z	Theor MW	Theor m/z	Theor z	Spectrum	Time	PrecursorElution
	98.52	DIPGLTDTTVPR			-0.00174449	1283.67	642.842	1283.67	642.843	2	1.1.1.2295.11	47.7932	47.9483
	98.58	LIEVDDER			0.000263069	987.488	494.751	987.487	494.751	2	1.1.1.1733.8	24.4841	24.7264
166	2.37	1.522	Q9JI03	Col5a1	Collagen alpha-1(V) chain OS=Rattus norvegicus OX=10116 GN=Col5a1 PE=1 SV=1	183.987	G3V763		2	2
	Conf	Sequence	Modifications	Cleavages	dMass	Prec MW	Prec m/z	Theor MW	Theor m/z	Theor z	Spectrum	Time	PrecursorElution
	99	HGVVPLATYMR	Oxidation(M)@10		-0.00477494	1258.64	630.33	1258.65	630.332	2	1.1.1.1908.17	31.775	31.7168
	99	TNGKEPELLEPIPYEFMA	Oxidation(M)@17	missed K-E@4	-0.00405689	2093	1047.51	2093	1047.51	2	1.1.1.2826.17	69.8495	69.9583
178	2.13	2.109	P11507	Atp2a2	Sarcoplasmic/endoplasmic reticulum calcium ATPase 2 OS=Rattus norvegicus OX=10116 GN=Atp2a2 PE=1 SV=1	114.768		Q64578	2	2
	Conf	Sequence	Modifications	Cleavages	dMass	Prec MW	Prec m/z	Theor MW	Theor m/z	Theor z	Spectrum	Time	PrecursorElution
	99	LAQDPFPLYPGEVLEKDITPLQVVLPNTALHLK		missed K-D@16	-0.00421771	3668.02	918.012	3668.02	918.013	4	1.1.1.3002.8	77.1091	77.0945
181	2.09	2.138	A0A0G2JSH5	Alb	Serum albumin OS=Rattus norvegicus OX=10116 GN=Alb PE=1 SV=1	68.759			2	11
	Conf	Sequence	Modifications	Cleavages	dMass	Prec MW	Prec m/z	Theor MW	Theor m/z	Theor z	Spectrum	Time	PrecursorElution
	99	QFLSQFEMQSR	Oxidation(M)@8		-0.00423224	1415.65	708.83	1415.65	708.832	2	1.1.1.2311.5	48.4758	48.5336
	99	TPLSEAEFEEIMNR	Oxidation(M)@12		0.00614164	1680.77	841.394	1680.77	841.391	2	1.1.1.2409.24	52.5289	52.672
182	2.07	11.87	P04256	Hnrnpa1	Heterogeneous nuclear ribonucleoprotein A1 OS=Rattus norvegicus OX=10116 GN=Hnrnpa1 PE=1 SV=3	34.212	Q5I0M7;Q6P6G9	D4ACJ7	2	2
	Conf	Sequence	Modifications	Cleavages	dMass	Prec MW	Prec m/z	Theor MW	Theor m/z	Theor z	Spectrum	Time	PrecursorElution
	99	ESTGAQVQVAGDMLPNSTER	Oxidation(M)@13		5.63896e-06	2104.97	1053.49	2104.97	1053.49	2	1.1.1.1983.12	34.8805	34.8448
194	2	19.7	F1LUI2		Uncharacterized protein OS=Rattus norvegicus OX=10116 PE=4 SV=3	21.467			2	4
	Conf	Sequence	Modifications	Cleavages	dMass	Prec MW	Prec m/z	Theor MW	Theor m/z	Theor z	Spectrum	Time	PrecursorElution
	96.43	SSKEPDVAYR		missed K-E@3	0.0135658	1150.58	576.295	1150.56	576.288	2	1.1.1.1490.5	14.4573	14.4414
	99	FLGSNDEEMSYDNNPYIR	Oxidation(M)@9		0.00955035	2178.93	1090.47	2178.92	1090.47	2	1.1.1.2353.39	50.2229	50.1881
236	1.77	3.089	Q6AYI1	Ddx5	DEAD (Asp-Glu-Ala-Asp) box polypeptide 5 OS=Rattus norvegicus OX=10116 GN=Ddx5 PE=1 SV=1	69.239			2	2
	Conf	Sequence	Modifications	Cleavages	dMass	Prec MW	Prec m/z	Theor MW	Theor m/z	Theor z	Spectrum	Time	PrecursorElution
	99	WVGGPEIELIAIATGGR			-0.00159735	1737.94	869.977	1737.94	869.978	2	1.1.1.2994.2	76.7761	76.7652
248	1.5	5.705	Q05962	Slc25a4	ADP/ATP translocase 1 OS=Rattus norvegicus OX=10116 GN=Slc25a4 PE=1 SV=3	32.989	Q6P9Y4		2	2
	Conf	Sequence	Modifications	Cleavages	dMass	Prec MW	Prec m/z	Theor MW	Theor m/z	Theor z	Spectrum	Time	PrecursorElution
	99	LVLVGDGGTGK			-0.00205306	1014.57	508.292	1014.57	508.293	2	1.1.1.1873.15	30.3303	30.357
141	3.37	1.466	Q62940	Nedd4	E3 ubiquitin-protein ligase NEDD4 OS=Rattus norvegicus OX=10116 GN=Nedd4 PE=1 SV=1	102.395	A0A0G2K0B4;A0A0G2K8P3		1	1
	Conf	Sequence	Modifications	Cleavages	dMass	Prec MW	Prec m/z	Theor MW	Theor m/z	Theor z	Spectrum	Time	PrecursorElution
	99	LNEAAAGLNQAATELVQASR			0.00140798	2026.05	1014.03	2026.04	1014.03	2	1.1.1.2766.27	67.3601	67.3769
146	3.04	2.658	M0R7E6		Uncharacterized protein OS=Rattus norvegicus OX=10116 PE=1 SV=2	54.985			1	1
	Conf	Sequence	Modifications	Cleavages	dMass	Prec MW	Prec m/z	Theor MW	Theor m/z	Theor z	Spectrum	Time	PrecursorElution
	99	SYSSGGEDGYVR			-0.00286926	1275.53	638.774	1275.54	638.776	2	1.1.1.1615.9	19.6265	19.5973
149	2.87	2.685	P21533	Rpl6	60S ribosomal protein L6 OS=Rattus norvegicus OX=10116 GN=Rpl6 PE=1 SV=5	33.562	A0A0G2KBA1;F1LQS3		1	1
	Conf	Sequence	Modifications	Cleavages	dMass	Prec MW	Prec m/z	Theor MW	Theor m/z	Theor z	Spectrum	Time	PrecursorElution
	99	EIAQDFKTDLR		missed K-T@7	0.0020197	1334.69	445.902	1334.68	445.902	3	1.1.1.2068.5	38.3773	38.1168
155	2.71	1.364	P82995	Hsp90aa1	Heat shock protein HSP 90-alpha OS=Rattus norvegicus OX=10116 GN=Hsp90aa1 PE=1 SV=3	84.815			1	1
	Conf	Sequence	Modifications	Cleavages	dMass	Prec MW	Prec m/z	Theor MW	Theor m/z	Theor z	Spectrum	Time	PrecursorElution
	99	SNAHYNLQNAFNLAEQHLGLTK			0.00122564	2482.24	828.419	2482.24	828.419	3	1.1.1.2829.6	69.9661	69.9583
157	2.7	2.712	P81155	Vdac2	Voltage-dependent anion-selective channel protein 2 OS=Rattus norvegicus OX=10116 GN=Vdac2 PE=1 SV=2	31.746			1	1
	Conf	Sequence	Modifications	Cleavages	dMass	Prec MW	Prec m/z	Theor MW	Theor m/z	Theor z	Spectrum	Time	PrecursorElution
	99	SAYNIYVSESFQEAKDESAQGK		missed K-D@15	0.0107463	2450.13	817.719	2450.12	817.715	3	1.1.1.2428.7	53.3307	53.3408
158	2.7	16.9	P29419	Atp5me	ATP synthase subunit e, mitochondrial OS=Rattus norvegicus OX=10116 GN=Atp5me PE=1 SV=3	8.255			1	1
	Conf	Sequence	Modifications	Cleavages	dMass	Prec MW	Prec m/z	Theor MW	Theor m/z	Theor z	Spectrum	Time	PrecursorElution
	99	TITLEVEPSDTIENVK			-0.00238276	1786.92	894.466	1786.92	894.467	2	1.1.1.2456.12	54.4706	54.5319
160	2.66	8.745	P62703	Rps4x	40S ribosomal protein S4, X isoform OS=Rattus norvegicus OX=10116 GN=Rps4x PE=2 SV=2	29.598	A0A0H2UHX3;X1WI37	D3ZX01	1	1
	Conf	Sequence	Modifications	Cleavages	dMass	Prec MW	Prec m/z	Theor MW	Theor m/z	Theor z	Spectrum	Time	PrecursorElution
	99	SAAAFKPVGSTSVK			0.000648305	1348.74	675.375	1348.74	675.375	2	1.1.1.1696.19	22.966	22.9778
163	2.45	3.833	Q62667	Mvp	Major vault protein OS=Rattus norvegicus OX=10116 GN=Mvp PE=1 SV=4	95.798	A0A140TAE0		1	1
	Conf	Sequence	Modifications	Cleavages	dMass	Prec MW	Prec m/z	Theor MW	Theor m/z	Theor z	Spectrum	Time	PrecursorElution
	99	KYDAFLASESLIK		missed K-Y@1	-0.00304868	1483.79	742.902	1483.79	742.903	2	1.1.1.2467.6	54.9256	55.0329
165	2.38	5.97	Q4V8F6	Pcbp2	Pcbp2 protein OS=Rattus norvegicus OX=10116 GN=Pcbp2 PE=1 SV=1	35.347	Q6AYU5	Q6AY48	1	1
	Conf	Sequence	Modifications	Cleavages	dMass	Prec MW	Prec m/z	Theor MW	Theor m/z	Theor z	Spectrum	Time	PrecursorElution
	99	LSDGQSFSQSDLQAGR			0.00530935	1694.79	848.403	1694.79	848.4	2	1.1.1.1962.39	34.0203	33.9425
167	2.33	3.142	Q68FQ0	Cct5	T-complex protein 1 subunit epsilon OS=Rattus norvegicus OX=10116 GN=Cct5 PE=1 SV=1	59.537			1	1
	Conf	Sequence	Modifications	Cleavages	dMass	Prec MW	Prec m/z	Theor MW	Theor m/z	Theor z	Spectrum	Time	PrecursorElution
	97.64	NMLFSGTNIAAGK	Oxidation(M)@2		0.0016562	1338.66	670.338	1338.66	670.337	2	1.1.1.2145.19	41.5795	41.5186
	97.81	HTDPVPDPR			-0.00380774	1032.5	517.255	1032.5	517.257	2	1.1.1.1464.7	13.3757	13.6958
168	2.33	5.093	P62828	Ran	GTP-binding nuclear protein Ran OS=Rattus norvegicus OX=10116 GN=Ran PE=1 SV=3	24.423	Q66H11	Q8K586	1	1
	Conf	Sequence	Modifications	Cleavages	dMass	Prec MW	Prec m/z	Theor MW	Theor m/z	Theor z	Spectrum	Time	PrecursorElution
	99	EQIVVDLSHPGVSADDQVSR			0.00669392	2150.07	717.696	2150.06	717.694	3	1.1.1.2297.18	47.8822	47.8648
169	2.3	0.7871	G3V852	Tln1	RCG55135, isoform CRA_b OS=Rattus norvegicus OX=10116 GN=Tln1 PE=1 SV=1	269.672			1	1
	Conf	Sequence	Modifications	Cleavages	dMass	Prec MW	Prec m/z	Theor MW	Theor m/z	Theor z	Spectrum	Time	PrecursorElution
	99	LGEYGFQNAILVR			-0.000565871	1478.79	740.401	1478.79	740.401	2	1.1.1.2652.3	62.6237	62.5325
	99	LGEYGFQNAILVR			-0.000810007	1478.79	740.401	1478.79	740.401	2	1.1.1.2660.9	62.9558	62.9033
	99	LGEYGFQNAILVR			-0.000810007	1478.79	740.401	1478.79	740.401	2	1.1.1.2668.8	63.2897	63.2388
	99	LGEYGFQNAILVR			-0.00133645	1478.79	740.401	1478.79	740.401	2	1.1.1.2609.2	60.8575	61.1814
	99	LGEYGFQNAILVR			-0.00133645	1478.79	740.401	1478.79	740.401	2	1.1.1.2617.3	61.1923	61.1814
	99	LGEYGFQNAILVR			-0.00133645	1478.79	740.401	1478.79	740.401	2	1.1.1.2625.2	61.5159	61.1814
	99	LGEYGFQNAILVR			-0.00398378	1478.78	740.399	1478.79	740.401	2	1.1.1.2698.6	64.5241	64.5584
	99	LGEYGFQNAILVR			0.000128368	1478.79	740.401	1478.79	740.401	2	1.1.1.2633.3	61.8459	61.9188
	99	LGEYGFQNAILVR			0.000654809	1478.79	740.402	1478.79	740.401	2	1.1.1.2681.4	63.8243	63.6516
	99	LGEYGFQNAILVR			0.00358444	1478.79	740.403	1478.79	740.401	2	1.1.1.2641.2	62.1711	62.1645
	99	LGEYGFQNAILVR	Deamidated(N)@8		-0.0031883	1479.77	740.892	1479.77	740.893	2	1.1.1.2590.6	60.0867	60.0306
170	2.3	3.692	B0BNA7	Eif3i	Eukaryotic translation initiation factor 3 subunit I OS=Rattus norvegicus OX=10116 GN=Eif3i PE=2 SV=1	36.461	M0RCH0		1	1
	Conf	Sequence	Modifications	Cleavages	dMass	Prec MW	Prec m/z	Theor MW	Theor m/z	Theor z	Spectrum	Time	PrecursorElution
	95.72	GFAFVTFDDHDSVDKIVIQK		missed K-I@15	0.000832295	2280.14	761.055	2280.14	761.055	3	1.1.1.2710.3	65.0247	64.9318
	99	NQGGYGGSSSSSSYGSGR			0.00253063	1693.7	847.855	1693.69	847.854	2	1.1.1.1448.8	12.7324	12.7417
171	2.28	8.088	P84245	H3f3b	Histone H3.3 OS=Rattus norvegicus OX=10116 GN=H3f3b PE=1 SV=2	15.328	Q6LED0;D3ZJ08;D3ZK97;M0RBX6	A0A0G2K5X7	1	1
	Conf	Sequence	Modifications	Cleavages	dMass	Prec MW	Prec m/z	Theor MW	Theor m/z	Theor z	Spectrum	Time	PrecursorElution
	99	SIQADGLVWGSSK			-0.00177819	1346.68	674.348	1346.68	674.349	2	1.1.1.2330.6	49.2469	49.2279
172	2.23	0.9524	A0A0G2JZY6	Sptbn1	Spectrin beta chain OS=Rattus norvegicus OX=10116 GN=Sptbn1 PE=1 SV=1	267.907	A0A0G2K8W9;G3V6S0		1	1
	Conf	Sequence	Modifications	Cleavages	dMass	Prec MW	Prec m/z	Theor MW	Theor m/z	Theor z	Spectrum	Time	PrecursorElution
	99	LFEFAGYNVLR			-0.00891324	1327.68	664.849	1327.69	664.854	2	1.1.1.2803.3	68.8827	68.7943
173	2.22	9.016	Q91ZW1	Tfam	Transcription factor A, mitochondrial OS=Rattus norvegicus OX=10116 GN=Tfam PE=2 SV=1	28.187			1	1
	Conf	Sequence	Modifications	Cleavages	dMass	Prec MW	Prec m/z	Theor MW	Theor m/z	Theor z	Spectrum	Time	PrecursorElution
	99	WVPPLIGELYGLR			-0.00141726	1511.85	756.932	1511.85	756.932	2	1.1.1.3002.6	77.1057	77.0945
174	2.22	20.98	P0CG51	Ubb	Polyubiquitin-B OS=Rattus norvegicus OX=10116 GN=Ubb PE=1 SV=1	34.369	P62982;P62986;Q63429;F1LML2;F1LU69		1	1
	Conf	Sequence	Modifications	Cleavages	dMass	Prec MW	Prec m/z	Theor MW	Theor m/z	Theor z	Spectrum	Time	PrecursorElution
	99	EVQTNDLKEVVNK		missed K-E@8	-0.00242555	1514.79	758.403	1514.79	758.404	2	1.1.1.1869.15	30.1778	30.2321
175	2.19	2.369	Q62920	Pdlim5	PDZ and LIM domain protein 5 OS=Rattus norvegicus OX=10116 GN=Pdlim5 PE=1 SV=2	63.201			1	1
	Conf	Sequence	Modifications	Cleavages	dMass	Prec MW	Prec m/z	Theor MW	Theor m/z	Theor z	Spectrum	Time	PrecursorElution
	99	SVNGQIESLISPDGSR			-0.0025063	1657.82	829.92	1657.83	829.921	2	1.1.1.2472.7	55.1284	55.1561
176	2.19	5.991	P62907	Rpl10a	60S ribosomal protein L10a OS=Rattus norvegicus OX=10116 GN=Rpl10a PE=1 SV=2	24.831			1	1
	Conf	Sequence	Modifications	Cleavages	dMass	Prec MW	Prec m/z	Theor MW	Theor m/z	Theor z	Spectrum	Time	PrecursorElution
	99	DNIQGITKPAIR			-0.00209829	1324.74	663.379	1324.75	663.38	2	1.1.1.1885.13	30.8383	31.2197
	99	DNIQGITKPAIR			-0.00209829	1324.74	663.379	1324.75	663.38	2	1.1.1.1893.20	31.1631	31.2612
	99	DNIQGITKPAIR			-0.00209829	1324.74	663.379	1324.75	663.38	2	1.1.1.1901.24	31.4957	31.2612
177	2.17	0.6879	Q00657	Cspg4	Chondroitin sulfate proteoglycan 4 OS=Rattus norvegicus OX=10116 GN=Cspg4 PE=1 SV=2	251.909	F1LS79		1	1
	Conf	Sequence	Modifications	Cleavages	dMass	Prec MW	Prec m/z	Theor MW	Theor m/z	Theor z	Spectrum	Time	PrecursorElution
	99	NLHQSGFSLSGAQIDDNIPR			0.00558847	2168.07	723.696	2168.06	723.694	3	1.1.1.2426.20	53.2352	53.2578
180	2.12	4.057	O70199	Ugdh	UDP-glucose 6-dehydrogenase OS=Rattus norvegicus OX=10116 GN=Ugdh PE=1 SV=1	54.892	G3V6C4		1	1
	Conf	Sequence	Modifications	Cleavages	dMass	Prec MW	Prec m/z	Theor MW	Theor m/z	Theor z	Spectrum	Time	PrecursorElution
	98.87	SALQSINEWASQTTDGKLPEVTKDVER		missed K-L@17; missed K-D@23	0.00748083	3001.51	751.384	3001.5	751.382	4	1.1.1.2769.7	67.4701	67.5875
	99	DNQSGSLLFIGR			-0.0025064	1305.67	653.84	1305.67	653.841	2	1.1.1.2486.3	55.7164	55.7909
	99	GVVEVTHDLQK			-0.000413318	1223.65	612.833	1223.65	612.833	2	1.1.1.1820.17	28.1204	28.2725
	99	GVVEVTHDLQK			-0.00116799	1223.65	612.832	1223.65	612.833	2	1.1.1.1828.15	28.4572	28.2725
	99	HLAGLGLTEAIDKNK		missed K-N@13	0.00127778	1578.87	527.299	1578.87	527.298	3	1.1.1.2149.10	41.7408	41.6873
	99	HLAGLGLTEAIDKNKADLSR		missed K-N@13; missed K-A@15	0.00208038	2121.16	531.296	2121.15	531.296	4	1.1.1.2297.3	47.8697	48.0746
	99	HLAGLGLTEAIDKNKADLSR		missed K-N@13; missed K-A@15	0.00208038	2121.16	531.296	2121.15	531.296	4	1.1.1.2305.5	48.209	48.0746
	99	KAVAISLPK		missed K-A@1	-0.00144959	925.595	463.805	925.596	463.805	2	1.1.1.1901.5	31.474	31.7585
	99	KAVAISLPK		missed K-A@1	0.000564544	925.597	463.806	925.596	463.805	2	1.1.1.1909.7	31.8084	31.8418
	99	KPVEAAAPGTAEKLSSK		missed K-L@13	-0.00124019	1682.92	561.98	1682.92	561.981	3	1.1.1.1570.13	17.7478	17.6434
	99	LFYADHPFIFLVR			0.00109255	1636.88	546.633	1636.88	546.633	3	1.1.1.2918.2	73.6853	73.7229
	99	LYGPSSVSFADDFVR			-0.00148963	1658.79	830.404	1658.79	830.404	2	1.1.1.2719.8	65.4069	65.7202
	99	LYGPSSVSFADDFVR			-0.00173376	1658.79	830.403	1658.79	830.404	2	1.1.1.2728.3	65.7805	65.6378
183	2.06	5.778	B5DEN5	Eef1b2	Eukaryotic translation elongation factor 1 beta 2 OS=Rattus norvegicus OX=10116 GN=Eef1b2 PE=1 SV=1	24.676			1	1
	Conf	Sequence	Modifications	Cleavages	dMass	Prec MW	Prec m/z	Theor MW	Theor m/z	Theor z	Spectrum	Time	PrecursorElution
	95.16	LSVDYGKK		missed K-K@7	-0.000853705	908.496	455.255	908.497	455.256	2	1.1.1.1526.5	15.9184	16.1628
	97.38	DVNAAIATIK			0.00374521	1014.57	508.295	1014.57	508.293	2	1.1.1.2096.2	39.5464	39.5799
	99	AVFVDLEPTVIDEVR			-0.00266477	1700.9	851.455	1700.9	851.457	2	1.1.1.2832.6	70.0928	70.2537
	99	AVFVDLEPTVIDEVR			-0.00266477	1700.9	851.455	1700.9	851.457	2	1.1.1.2840.34	70.4524	70.2537
	99	IHFPLATYAPVISAEK			0.0029618	1755.96	586.327	1755.96	586.326	3	1.1.1.2717.2	65.3174	65.3065
	99	IHFPLATYAPVISAEK			0.00332801	1755.96	586.327	1755.96	586.326	3	1.1.1.2699.2	64.5626	64.8908
	99	IHFPLATYAPVISAEK			0.00332801	1755.96	586.327	1755.96	586.326	3	1.1.1.2708.2	64.9361	65.0962
	99	QLFHPEQLITGKEDAANNYAR		missed K-E@12	-0.00185704	2414.2	805.739	2414.2	805.74	3	1.1.1.2384.8	51.498	51.5617
	99	QLFHPEQLITGKEDAANNYAR		missed K-E@12	0.00356469	2414.2	604.558	2414.2	604.557	4	1.1.1.2385.5	51.5333	51.5617
	99	QLFHPEQLITGKEDAANNYAR	Deamidated(Q)@7	missed K-E@12	0.0256395	2415.21	604.809	2415.18	604.803	4	1.1.1.2390.4	51.7334	51.5617
	99	QLFHPEQLITGKEDAANNYAR	Gln->pyro-Glu@N-term	missed K-E@12	0.0019933	2397.17	800.065	2397.17	800.064	3	1.1.1.2610.3	60.9051	61.1404
	99	QLFHPEQLITGKEDAANNYAR	Gln->pyro-Glu@N-term	missed K-E@12	0.0019933	2397.17	800.065	2397.17	800.064	3	1.1.1.2618.6	61.2383	61.1404
	99	TIGGGDDSFNTFFSETGAGK			-0.000140989	2006.89	1004.45	2006.89	1004.45	2	1.1.1.2700.27	64.6253	64.8085
	99	TIGGGDDSFNTFFSETGAGK			-0.000140989	2006.89	1004.45	2006.89	1004.45	2	1.1.1.2708.12	64.9577	64.8085
	99	VGINYQPPTVVPGGDLAR			-0.0119925	1851.97	926.993	1851.98	926.999	2	1.1.1.2459.9	54.599	54.6141
184	2.05	1.667	P40329	Rars	Arginine--tRNA ligase, cytoplasmic OS=Rattus norvegicus OX=10116 GN=Rars PE=1 SV=2	75.81			1	1
	Conf	Sequence	Modifications	Cleavages	dMass	Prec MW	Prec m/z	Theor MW	Theor m/z	Theor z	Spectrum	Time	PrecursorElution
	95.16	LSVDYGKK		missed K-K@7	-0.000853705	908.496	455.255	908.497	455.256	2	1.1.1.1526.5	15.9184	16.1628
	98.32	SIQFVDWCPTGFK	Carbamidomethyl(C)@8		0.0111917	1583.76	792.885	1583.74	792.879	2	1.1.1.2786.9	68.1822	68.214
	99	AVFVDLEPTVIDEIR			-0.00150517	1714.91	858.464	1714.91	858.464	2	1.1.1.2924.14	73.9488	73.9339
	99	IHFPLATYAPVISAEK			0.0029618	1755.96	586.327	1755.96	586.326	3	1.1.1.2717.2	65.3174	65.3065
	99	IHFPLATYAPVISAEK			0.00332801	1755.96	586.327	1755.96	586.326	3	1.1.1.2699.2	64.5626	64.8908
	99	IHFPLATYAPVISAEK			0.00332801	1755.96	586.327	1755.96	586.326	3	1.1.1.2708.2	64.9361	65.0962
	99	QLFHPEQLITGKEDAANNYAR		missed K-E@12	-0.00185704	2414.2	805.739	2414.2	805.74	3	1.1.1.2384.8	51.498	51.5617
	99	QLFHPEQLITGKEDAANNYAR		missed K-E@12	0.00356469	2414.2	604.558	2414.2	604.557	4	1.1.1.2385.5	51.5333	51.5617
	99	QLFHPEQLITGKEDAANNYAR	Deamidated(Q)@7	missed K-E@12	0.0256395	2415.21	604.809	2415.18	604.803	4	1.1.1.2390.4	51.7334	51.5617
	99	QLFHPEQLITGKEDAANNYAR	Gln->pyro-Glu@N-term	missed K-E@12	0.0019933	2397.17	800.065	2397.17	800.064	3	1.1.1.2610.3	60.9051	61.1404
	99	QLFHPEQLITGKEDAANNYAR	Gln->pyro-Glu@N-term	missed K-E@12	0.0019933	2397.17	800.065	2397.17	800.064	3	1.1.1.2618.6	61.2383	61.1404
	99	VGINYQPPTVVPGGDLAK			-0.000284927	1823.98	912.996	1823.98	912.996	2	1.1.1.2437.10	53.695	53.9151
	99	VGINYQPPTVVPGGDLAK			-0.000284927	1823.98	912.996	1823.98	912.996	2	1.1.1.2445.8	54.0132	53.9151
185	2.05	9.028	D3ZE15	Ndufa13	NADH:ubiquinone oxidoreductase subunit A13 OS=Rattus norvegicus OX=10116 GN=Ndufa13 PE=1 SV=1	16.777	F1LZC5		1	1
	Conf	Sequence	Modifications	Cleavages	dMass	Prec MW	Prec m/z	Theor MW	Theor m/z	Theor z	Spectrum	Time	PrecursorElution
	99	AGLQFPVGR			-0.000946643	943.523	472.769	943.524	472.769	2	1.1.1.2188.2	43.3899	43.461
	99	AGLQFPVGR			-0.00137388	943.523	472.769	943.524	472.769	2	1.1.1.2199.2	43.8349	44.0351
	99	AGLQFPVGR			-0.00137388	943.523	472.769	943.524	472.769	2	1.1.1.2207.2	44.1627	44.0351
	99	NDEELNKLLGKVTIAQGGVLPNIQAVLLPK		missed K-L@7; missed K-V@11	0.0097326	3183.83	796.966	3183.82	796.963	4	1.1.1.2991.3	76.6614	76.6832
	99	VTIAQGGVLPNIQAVLLPK			0.000243539	1930.16	966.088	1930.16	966.088	2	1.1.1.2963.5	75.5053	75.6894
	99	VTIAQGGVLPNIQAVLLPK			0.000243539	1930.16	966.088	1930.16	966.088	2	1.1.1.2971.5	75.8288	75.6894
186	2.03	4.924	P49242	Rps3a	40S ribosomal protein S3a OS=Rattus norvegicus OX=10116 GN=Rps3a PE=1 SV=2	29.945		Q6TXJ6	1	1
	Conf	Sequence	Modifications	Cleavages	dMass	Prec MW	Prec m/z	Theor MW	Theor m/z	Theor z	Spectrum	Time	PrecursorElution
	99	GAAQNIIPASTGAAK		cleaved Y-G@N-term	-0.000757883	1368.74	685.375	1368.74	685.375	2	1.1.1.1867.28	30.0968	30.48
	99	GAAQNIIPASTGAAK		cleaved Y-G@N-term	-0.00319925	1368.73	685.374	1368.74	685.375	2	1.1.1.1875.8	30.4298	30.5617
	99	GAAQNIIPASTGAAK		cleaved Y-G@N-term	-0.00319925	1368.73	685.374	1368.74	685.375	2	1.1.1.1883.11	30.7546	30.5617
	99	VIHDNFGIMEGLMTTVHAITATQK			0.018254	2626.34	876.455	2626.32	876.449	3	1.1.1.2961.3	75.4183	75.4025
187	2.01	1.094	P13941	Col3a1	Collagen alpha-1(III) chain OS=Rattus norvegicus OX=10116 GN=Col3a1 PE=2 SV=3	138.936			1	1
	Conf	Sequence	Modifications	Cleavages	dMass	Prec MW	Prec m/z	Theor MW	Theor m/z	Theor z	Spectrum	Time	PrecursorElution
	99	LGSSEVEQVQLVVDGVK			-0.00023324	1784.95	893.483	1784.95	893.483	2	1.1.1.2690.8	64.2155	64.1879
188	2.01	11.65	P62804	Hist1h4b	Histone H4 OS=Rattus norvegicus OX=10116 GN=Hist1h4b PE=1 SV=2	11.367			1	3
	Conf	Sequence	Modifications	Cleavages	dMass	Prec MW	Prec m/z	Theor MW	Theor m/z	Theor z	Spectrum	Time	PrecursorElution
	99	ISFLENNLEQLTK			-0.000400389	1547.82	774.917	1547.82	774.917	2	1.1.1.2783.9	68.0554	68.0872
189	2.01	3.497	P47942	Dpysl2	Dihydropyrimidinase-related protein 2 OS=Rattus norvegicus OX=10116 GN=Dpysl2 PE=1 SV=1	62.278			1	1
	Conf	Sequence	Modifications	Cleavages	dMass	Prec MW	Prec m/z	Theor MW	Theor m/z	Theor z	Spectrum	Time	PrecursorElution
	99	QGGGGAGGSVPGIER			-0.00185175	1297.64	649.825	1297.64	649.826	2	1.1.1.1695.32	22.9237	23.0201
196	2	4.462	P00564	Ckm	Creatine kinase M-type OS=Rattus norvegicus OX=10116 GN=Ckm PE=1 SV=2	43.045	A0A0G2JSP8		1	1
	Conf	Sequence	Modifications	Cleavages	dMass	Prec MW	Prec m/z	Theor MW	Theor m/z	Theor z	Spectrum	Time	PrecursorElution
	99	IGFPWSEIR			0.00125665	1103.58	552.796	1103.58	552.795	2	1.1.1.2758.2	67.001	67.0386
197	2	1.35	Q2PQA9	Kif5b	Kinesin-1 heavy chain OS=Rattus norvegicus OX=10116 GN=Kif5b PE=1 SV=1	109.531	A0A0G2K070;A0A0G2K0Q2;F1M8F2;G3V6L4		1	1
	Conf	Sequence	Modifications	Cleavages	dMass	Prec MW	Prec m/z	Theor MW	Theor m/z	Theor z	Spectrum	Time	PrecursorElution
	99	SAVEAERLVAGK		missed R-L@7	-0.00947756	1228.67	615.341	1228.68	615.346	2	1.1.1.1841.7	29.001	28.9785
198	2	2.174	F1LV13	Hnrnpm	Heterogeneous nuclear ribonucleoprotein M OS=Rattus norvegicus OX=10116 GN=Hnrnpm PE=1 SV=1	73.722	F1M3D3		1	1
	Conf	Sequence	Modifications	Cleavages	dMass	Prec MW	Prec m/z	Theor MW	Theor m/z	Theor z	Spectrum	Time	PrecursorElution
	99	FVFGTTPEDILR			-0.00017567	1393.72	697.869	1393.72	697.869	2	1.1.1.2786.6	68.1797	68.1717
199	2	1.56	O35763	Msn	Moesin OS=Rattus norvegicus OX=10116 GN=Msn PE=1 SV=3	67.739	P31977;A0A096MK30;A0A0G2K890;A0A1W2Q6E9		1	1
	Conf	Sequence	Modifications	Cleavages	dMass	Prec MW	Prec m/z	Theor MW	Theor m/z	Theor z	Spectrum	Time	PrecursorElution
	99	NSRPEANEALER			-0.00792915	1384.66	693.338	1384.67	693.342	2	1.1.1.1481.15	14.1037	14.1088
200	2	1.983	P07153	Rpn1	Dolichyl-diphosphooligosaccharide--protein glycosyltransferase subunit 1 OS=Rattus norvegicus OX=10116 GN=Rpn1 PE=2 SV=1	68.304	Q6P7A7		1	1
	Conf	Sequence	Modifications	Cleavages	dMass	Prec MW	Prec m/z	Theor MW	Theor m/z	Theor z	Spectrum	Time	PrecursorElution
	99	VFGAAPLENVVR			-0.00363693	1270.7	636.357	1270.7	636.359	2	1.1.1.2450.3	54.2118	54.1616
201	2	1.042	A0A0G2JV24	Thbs1	Thrombospondin 1 OS=Rattus norvegicus OX=10116 GN=Thbs1 PE=1 SV=1	127.871	M0R979		1	1
	Conf	Sequence	Modifications	Cleavages	dMass	Prec MW	Prec m/z	Theor MW	Theor m/z	Theor z	Spectrum	Time	PrecursorElution
	99	SPDFTNENPLETR			0.000383999	1518.7	760.355	1518.7	760.355	2	1.1.1.2229.15	45.0873	45.0564
202	2	4.743	Q9Z0W7	Clic4	Chloride intracellular channel protein 4 OS=Rattus norvegicus OX=10116 GN=Clic4 PE=1 SV=3	28.633	G3V8C4		1	1
	Conf	Sequence	Modifications	Cleavages	dMass	Prec MW	Prec m/z	Theor MW	Theor m/z	Theor z	Spectrum	Time	PrecursorElution
	99	AIEEEGGNPDEIEVISEGNKK		missed K-K@20	0.000650115	2256.08	753.033	2256.08	753.033	3	1.1.1.2160.27	42.2205	42.2373
203	2	2.386	A0A0G2KA43	Nrf1	Nuclear respiratory factor 1 OS=Rattus norvegicus OX=10116 GN=Nrf1 PE=1 SV=1	53.571	B1WC04		1	1
	Conf	Sequence	Modifications	Cleavages	dMass	Prec MW	Prec m/z	Theor MW	Theor m/z	Theor z	Spectrum	Time	PrecursorElution
	99	KFLDGIYVSEK		missed K-F@1	0.00036708	1297.69	649.853	1297.69	649.853	2	1.1.1.2219.9	44.6768	44.6886
204	2	1.271	P06685	Atp1a1	Sodium/potassium-transporting ATPase subunit alpha-1 OS=Rattus norvegicus OX=10116 GN=Atp1a1 PE=1 SV=1	113.054			1	1
	Conf	Sequence	Modifications	Cleavages	dMass	Prec MW	Prec m/z	Theor MW	Theor m/z	Theor z	Spectrum	Time	PrecursorElution
	99	HAETSGGSGPGDSGPSDPR			0.000411979	1766.75	589.923	1766.75	589.922	3	1.1.1.1352.2	9.0054	9.0765
205	2	2.256	O88453	Safb	Scaffold attachment factor B1 OS=Rattus norvegicus OX=10116 GN=Safb PE=1 SV=2	104.567	A0A0G2JZI0;M0RBF0		1	1
	Conf	Sequence	Modifications	Cleavages	dMass	Prec MW	Prec m/z	Theor MW	Theor m/z	Theor z	Spectrum	Time	PrecursorElution
	99	GLTVVQTFQELVEPR			0.00544954	1714.93	858.473	1714.93	858.47	2	1.1.1.2987.5	76.4866	76.4769
206	2	5.729	P17077	Rpl9	60S ribosomal protein L9 OS=Rattus norvegicus OX=10116 GN=Rpl9 PE=1 SV=1	21.893	A0A0G2JXD0;F1M7A9;M0R6B4;M0RBD4	M0R5Y8	1	1
	Conf	Sequence	Modifications	Cleavages	dMass	Prec MW	Prec m/z	Theor MW	Theor m/z	Theor z	Spectrum	Time	PrecursorElution
	99	NKQTYSTEPNNLK		missed K-Q@2	0.0012705	1535.76	768.887	1535.76	768.886	2	1.1.1.1504.18	15.0464	15.0954
207	2	1.621	D3ZVW3	Zc3h4	Zinc finger CCCH-type-containing 4 OS=Rattus norvegicus OX=10116 GN=Zc3h4 PE=1 SV=2	126.735			1	1
	Conf	Sequence	Modifications	Cleavages	dMass	Prec MW	Prec m/z	Theor MW	Theor m/z	Theor z	Spectrum	Time	PrecursorElution
	99	NLSSDEATNPISR		cleaved Q-N@N-term	-0.000747917	1402.67	702.341	1402.67	702.342	2	1.1.1.1825.25	28.3387	28.2725
	99	NLSSDEATNPISR		cleaved Q-N@N-term	0.00187112	1402.67	702.343	1402.67	702.342	2	1.1.1.1817.26	28.0017	28.2725
209	2	4.249	P05369	Fdps	Farnesyl pyrophosphate synthase OS=Rattus norvegicus OX=10116 GN=Fdps PE=2 SV=2	40.83	A0A0G2JXT3;F1LND7;Q7TPK0		1	1
	Conf	Sequence	Modifications	Cleavages	dMass	Prec MW	Prec m/z	Theor MW	Theor m/z	Theor z	Spectrum	Time	PrecursorElution
	99	SEDYVDIVQGNR			0.00229703	1393.65	697.832	1393.65	697.831	2	1.1.1.2162.30	42.3081	42.2798
210	2	9.489	P17702	Rpl28	60S ribosomal protein L28 OS=Rattus norvegicus OX=10116 GN=Rpl28 PE=1 SV=4	15.849	D3ZEI0;D3ZJD3;Q642E2		1	1
	Conf	Sequence	Modifications	Cleavages	dMass	Prec MW	Prec m/z	Theor MW	Theor m/z	Theor z	Spectrum	Time	PrecursorElution
	99	ESLTEVSETVAQHKEER		missed K-E@14	-0.00673761	1970.95	657.99	1970.95	657.992	3	1.1.1.2024.17	36.5464	36.5666
211	2	1.881	D3ZC82	Nufip2	Nuclear FMR1-interacting protein 2 OS=Rattus norvegicus OX=10116 GN=Nufip2 PE=1 SV=2	75.661	M0R4K6		1	2
	Conf	Sequence	Modifications	Cleavages	dMass	Prec MW	Prec m/z	Theor MW	Theor m/z	Theor z	Spectrum	Time	PrecursorElution
	99	SAIQANPALTELSLR			-0.00454408	1582.86	792.439	1582.87	792.441	2	1.1.1.2501.3	56.4247	56.4088
212	2	1.628	Q811A3	Plod2	Procollagen-lysine,2-oxoglutarate 5-dioxygenase 2 OS=Rattus norvegicus OX=10116 GN=Plod2 PE=2 SV=1	84.542	A0A0G2JVA4;D3ZQR7;G3V9I0		1	1
	Conf	Sequence	Modifications	Cleavages	dMass	Prec MW	Prec m/z	Theor MW	Theor m/z	Theor z	Spectrum	Time	PrecursorElution
	99	LLDFGSLSNLQVTQPTVGMNFKTPR	Oxidation(M)@19	missed K-T@22	0.00173326	2778.44	927.154	2778.44	927.153	3	1.1.1.2828.15	69.9315	69.9583
213	2	1.462	Q9JK11	Rtn4	Reticulon-4 OS=Rattus norvegicus OX=10116 GN=Rtn4 PE=1 SV=1	126.388	F1LQN3		1	1
	Conf	Sequence	Modifications	Cleavages	dMass	Prec MW	Prec m/z	Theor MW	Theor m/z	Theor z	Spectrum	Time	PrecursorElution
	99	MTGSGIYAPDSPR	Oxidation(M)@1		0.000525043	1366.62	684.317	1366.62	684.317	2	1.1.1.1731.22	24.4216	24.5167
214	2	3.289	P29315	Rnh1	Ribonuclease inhibitor OS=Rattus norvegicus OX=10116 GN=Rnh1 PE=1 SV=2	49.974	A0A0G2K9E0;E2RUH2		1	1
	Conf	Sequence	Modifications	Cleavages	dMass	Prec MW	Prec m/z	Theor MW	Theor m/z	Theor z	Spectrum	Time	PrecursorElution
	99	LITPAVVSER			-0.000617756	1083.63	542.821	1083.63	542.822	2	1.1.1.2073.6	38.5872	38.6631
215	2	18.52	P04644	Rps17	40S ribosomal protein S17 OS=Rattus norvegicus OX=10116 GN=Rps17 PE=1 SV=3	15.51	A0A0H2UHQ8;D3ZFA8		1	1
	Conf	Sequence	Modifications	Cleavages	dMass	Prec MW	Prec m/z	Theor MW	Theor m/z	Theor z	Spectrum	Time	PrecursorElution
	99	VHLVGIDIFTGK			-0.00332946	1297.74	649.875	1297.74	649.877	2	1.1.1.2688.2	64.1109	64.1469
216	2	2.539	Q4KLZ0	Vnn1	Vanin 1 OS=Rattus norvegicus OX=10116 GN=Vnn1 PE=1 SV=1	57.013			1	1
	Conf	Sequence	Modifications	Cleavages	dMass	Prec MW	Prec m/z	Theor MW	Theor m/z	Theor z	Spectrum	Time	PrecursorElution
	99	TREEIQEVR		missed R-E@2	-0.000919373	1158.6	580.307	1158.6	580.307	2	1.1.1.1480.11	14.0523	14.0674
217	2	8	P62853	Rps25	40S ribosomal protein S25 OS=Rattus norvegicus OX=10116 GN=Rps25 PE=2 SV=1	13.742	A0A0H2UHU0;F1M6F4;M0R763		1	1
	Conf	Sequence	Modifications	Cleavages	dMass	Prec MW	Prec m/z	Theor MW	Theor m/z	Theor z	Spectrum	Time	PrecursorElution
	99	AYIVQLQIEDLTR			0.00665487	1560.86	781.436	1560.85	781.433	2	1.1.1.2814.10	69.3498	69.3388
218	2	7.792	Q3T1J1	Eif5a	Eukaryotic translation initiation factor 5A-1 OS=Rattus norvegicus OX=10116 GN=Eif5a PE=1 SV=3	16.832	G3V7J7		1	1
	Conf	Sequence	Modifications	Cleavages	dMass	Prec MW	Prec m/z	Theor MW	Theor m/z	Theor z	Spectrum	Time	PrecursorElution
	99	VVAEPVELAQEFR			-0.00480549	1485.78	743.896	1485.78	743.899	2	1.1.1.2618.3	61.2299	61.1814
219	2	2.308	P26284	Pdha1	Pyruvate dehydrogenase E1 component subunit alpha, somatic form, mitochondrial OS=Rattus norvegicus OX=10116 GN=Pdha1 PE=1 SV=2	43.227	A0A0G2JW90;D4A5G8;F7FKI5		1	1
	Conf	Sequence	Modifications	Cleavages	dMass	Prec MW	Prec m/z	Theor MW	Theor m/z	Theor z	Spectrum	Time	PrecursorElution
	99	DYQDNKADVILK		missed K-A@6	-0.0046307	1420.72	711.365	1420.72	711.367	2	1.1.1.1892.20	31.1266	31.1782
220	2	2.034	F1LSC3	Sf1	Splicing factor 1 OS=Rattus norvegicus OX=10116 GN=Sf1 PE=1 SV=2	68.347			1	1
	Conf	Sequence	Modifications	Cleavages	dMass	Prec MW	Prec m/z	Theor MW	Theor m/z	Theor z	Spectrum	Time	PrecursorElution
	98.12	HVISYSLSPFEQR			-0.00460339	1561.78	781.899	1561.79	781.902	2	1.1.1.2364.24	50.6659	50.6431
	99	HVISYSLSPFEQR			-0.00460339	1561.78	781.899	1561.79	781.902	2	1.1.1.2363.23	50.623	50.6431
221	2	4.924	D3ZG43	Ndufs3	NADH dehydrogenase (Ubiquinone) Fe-S protein 3 (Predicted), isoform CRA_c OS=Rattus norvegicus OX=10116 GN=Ndufs3 PE=1 SV=1	30.226			1	1
	Conf	Sequence	Modifications	Cleavages	dMass	Prec MW	Prec m/z	Theor MW	Theor m/z	Theor z	Spectrum	Time	PrecursorElution
	99	FGGSGSQVDSAR			0.0131918	1166.54	584.28	1166.53	584.273	2	1.1.1.1474.5	13.7982	13.8616
222	2	8.333	Q6VV72	Eif1a	Eukaryotic translation initiation factor 1A OS=Rattus norvegicus OX=10116 GN=Eif1a PE=2 SV=3	16.502	A0A0G2JVA7;B5DF60		1	1
	Conf	Sequence	Modifications	Cleavages	dMass	Prec MW	Prec m/z	Theor MW	Theor m/z	Theor z	Spectrum	Time	PrecursorElution
	99	AVTEQGAELSNEER			0.00321183	1531.71	766.865	1531.71	766.863	2	1.1.1.1674.19	22.0504	21.9758
223	2	15.85	Q7TQ16	Uqcrq	Cytochrome b-c1 complex subunit 8 OS=Rattus norvegicus OX=10116 GN=Uqcrq PE=3 SV=1	9.849			1	2
	Conf	Sequence	Modifications	Cleavages	dMass	Prec MW	Prec m/z	Theor MW	Theor m/z	Theor z	Spectrum	Time	PrecursorElution
	99	LQTENSELQQR			-0.0024128	1344.66	673.338	1344.66	673.339	2	1.1.1.1572.28	17.8386	17.8487
224	2	1.322	Q4FZT9	Psmd2	26S proteasome non-ATPase regulatory subunit 2 OS=Rattus norvegicus OX=10116 GN=Psmd2 PE=1 SV=1	100.188			1	1
	Conf	Sequence	Modifications	Cleavages	dMass	Prec MW	Prec m/z	Theor MW	Theor m/z	Theor z	Spectrum	Time	PrecursorElution
	99	AAGVNVEPFWPGLFAK			-0.00158177	1701.89	851.95	1701.89	851.951	2	1.1.1.2953.15	75.1575	75.1423
225	2	5.714	P68255	Ywhaq	14-3-3 protein theta OS=Rattus norvegicus OX=10116 GN=Ywhaq PE=1 SV=1	27.778			1	1
	Conf	Sequence	Modifications	Cleavages	dMass	Prec MW	Prec m/z	Theor MW	Theor m/z	Theor z	Spectrum	Time	PrecursorElution
	99	AGTGVDNVDLEAATR			-2.71297e-06	1487.72	744.868	1487.72	744.868	2	1.1.1.2053.25	37.7754	37.7838
226	2	1.147	P41542	Uso1	General vesicular transport factor p115 OS=Rattus norvegicus OX=10116 GN=Uso1 PE=1 SV=1	107.162			1	1
	Conf	Sequence	Modifications	Cleavages	dMass	Prec MW	Prec m/z	Theor MW	Theor m/z	Theor z	Spectrum	Time	PrecursorElution
	99	AAQEEYIKR		missed K-R@8	-0.00480785	1106.57	554.291	1106.57	554.293	2	1.1.1.1459.10	13.1824	13.2396
227	2	14.04	P19944	Rplp1	60S acidic ribosomal protein P1 OS=Rattus norvegicus OX=10116 GN=Rplp1 PE=3 SV=1	11.498			1	1
	Conf	Sequence	Modifications	Cleavages	dMass	Prec MW	Prec m/z	Theor MW	Theor m/z	Theor z	Spectrum	Time	PrecursorElution
	99	AAVEWFDGKDFQGSKLK		missed K-D@9; missed K-L@15	-0.00123948	1924.97	642.663	1924.97	642.663	3	1.1.1.2387.6	51.6143	51.6031
228	2	2.814	O08651	Phgdh	D-3-phosphoglycerate dehydrogenase OS=Rattus norvegicus OX=10116 GN=Phgdh PE=1 SV=3	56.493			1	1
	Conf	Sequence	Modifications	Cleavages	dMass	Prec MW	Prec m/z	Theor MW	Theor m/z	Theor z	Spectrum	Time	PrecursorElution
	99	SVDVTNTTFLLMAASIYFHDQNPDAALR	Oxidation(M)@12		0.0141649	3125.53	1042.85	3125.51	1042.84	3	1.1.1.2998.5	76.9591	76.9709
229	1.96	2.473	P05065	Aldoa	Fructose-bisphosphate aldolase A OS=Rattus norvegicus OX=10116 GN=Aldoa PE=1 SV=2	39.352	Q6AY07		1	1
	Conf	Sequence	Modifications	Cleavages	dMass	Prec MW	Prec m/z	Theor MW	Theor m/z	Theor z	Spectrum	Time	PrecursorElution
	99	VWLDPNETNEIANANSR			-0.000756759	1941.92	971.966	1941.92	971.966	2	1.1.1.2367.37	50.803	50.9798
230	1.92	2.611	A0A0G2K850	LOC100912481	RNA-binding protein EWS-like OS=Rattus norvegicus OX=10116 GN=LOC100912481 PE=1 SV=1	67.941	A0A140UHY3;B1WC50		1	1
	Conf	Sequence	Modifications	Cleavages	dMass	Prec MW	Prec m/z	Theor MW	Theor m/z	Theor z	Spectrum	Time	PrecursorElution
	99	ALEEGLGR			0.0152205	843.46	422.737	843.445	422.73	2	1.1.1.2294.2	47.7442	47.8233
231	1.92	13.73	A0A0U1RRT4	Cope	Coatomer protein complex, subunit epsilon (Fragment) OS=Rattus norvegicus OX=10116 GN=Cope PE=1 SV=1	22.992	G3V8Q1		1	1
	Conf	Sequence	Modifications	Cleavages	dMass	Prec MW	Prec m/z	Theor MW	Theor m/z	Theor z	Spectrum	Time	PrecursorElution
	99	VGVPTETGALTLNR			0.000536752	1426.78	714.396	1426.78	714.396	2	1.1.1.2233.22	45.2421	45.2631
232	1.92	8.673	P84100	Rpl19	60S ribosomal protein L19 OS=Rattus norvegicus OX=10116 GN=Rpl19 PE=1 SV=1	23.466			1	1
	Conf	Sequence	Modifications	Cleavages	dMass	Prec MW	Prec m/z	Theor MW	Theor m/z	Theor z	Spectrum	Time	PrecursorElution
	99	GVDEVTIVNILTNR			-0.000355324	1541.84	771.928	1541.84	771.928	2	1.1.1.2920.5	73.7724	73.8495
233	1.85	0.5908	M0R715	Pnpla6	Patatin-like phospholipase domain-containing 6 OS=Rattus norvegicus OX=10116 GN=Pnpla6 PE=1 SV=1	149.441			1	1
	Conf	Sequence	Modifications	Cleavages	dMass	Prec MW	Prec m/z	Theor MW	Theor m/z	Theor z	Spectrum	Time	PrecursorElution
	95.35	LLQLVEDR			0.000284704	984.561	493.288	984.56	493.287	2	1.1.1.2178.8	42.9683	42.8309
	95.8	NFYQEHPDLAR			0.00121108	1388.65	695.332	1388.65	695.331	2	1.1.1.1903.26	31.5786	31.7168
234	1.85	3.526	P13437	Acaa2	3-ketoacyl-CoA thiolase, mitochondrial OS=Rattus norvegicus OX=10116 GN=Acaa2 PE=2 SV=1	41.871	A0A0G2K642;G3V9U2		1	1
	Conf	Sequence	Modifications	Cleavages	dMass	Prec MW	Prec m/z	Theor MW	Theor m/z	Theor z	Spectrum	Time	PrecursorElution
	99	LLVAPASGGK			-0.000749168	911.543	456.779	911.544	456.779	2	1.1.1.1672.6	21.9507	22.0992
235	1.85	4.13	Q07936	Anxa2	Annexin A2 OS=Rattus norvegicus OX=10116 GN=Anxa2 PE=1 SV=2	38.678			1	1
	Conf	Sequence	Modifications	Cleavages	dMass	Prec MW	Prec m/z	Theor MW	Theor m/z	Theor z	Spectrum	Time	PrecursorElution
	99	GNFNYVEFTR			-0.00057149	1245.58	623.796	1245.58	623.796	2	1.1.1.2358.3	50.4027	50.395
237	1.77	0.5574	D3ZZT9	Col14a1	Collagen type XIV alpha 1 chain OS=Rattus norvegicus OX=10116 GN=Col14a1 PE=1 SV=3	192.566			1	1
	Conf	Sequence	Modifications	Cleavages	dMass	Prec MW	Prec m/z	Theor MW	Theor m/z	Theor z	Spectrum	Time	PrecursorElution
	99	LTVNAPIK			-0.00109787	854.521	428.268	854.523	428.269	2	1.1.1.1858.5	29.6936	29.2673
238	1.77	5.848	Q64122	Myl9	Myosin regulatory light polypeptide 9 OS=Rattus norvegicus OX=10116 GN=Myl9 PE=1 SV=2	19.721	B0BMS8		1	1
	Conf	Sequence	Modifications	Cleavages	dMass	Prec MW	Prec m/z	Theor MW	Theor m/z	Theor z	Spectrum	Time	PrecursorElution
	99	LLLLGAGESGK			-0.00309283	1056.61	529.315	1056.62	529.316	2	1.1.1.2252.2	46.0196	46.0564
240	1.74	0.4753	P0C6C0	Sphkap	A-kinase anchor protein SPHKAP OS=Rattus norvegicus OX=10116 GN=Sphkap PE=1 SV=1	184.451	A0A0G2K3J4;F1LNS0		1	1
	Conf	Sequence	Modifications	Cleavages	dMass	Prec MW	Prec m/z	Theor MW	Theor m/z	Theor z	Spectrum	Time	PrecursorElution
	99	DLKPENLLLASK			-0.00187977	1339.77	670.892	1339.77	670.893	2	1.1.1.2409.7	52.5147	52.5069
241	1.68	3.099	P04897	Gnai2	Guanine nucleotide-binding protein G(i) subunit alpha-2 OS=Rattus norvegicus OX=10116 GN=Gnai2 PE=1 SV=3	40.499	P08753;P10824;P29348;P38406;P59215;P63095;Q63210;Q63803;Q6Q7Y5;A0A0G2JWA1;A0A0G2K526;D3ZSS5;D4AA42;G3V8E8;M0R9J4;Q5EEY3		1	1
	Conf	Sequence	Modifications	Cleavages	dMass	Prec MW	Prec m/z	Theor MW	Theor m/z	Theor z	Spectrum	Time	PrecursorElution
	99	YFNSYTLTGR			-0.000233351	1220.58	611.298	1220.58	611.299	2	1.1.1.2179.20	43.0206	42.9582
242	1.66	2.214	P08413	Camk2b	Calcium/calmodulin-dependent protein kinase type II subunit beta OS=Rattus norvegicus OX=10116 GN=Camk2b PE=1 SV=1	60.402	P11275;P11730;P15791;F1LNI8;F1LUE2;F1M3F8;G3V9G3		1	1
	Conf	Sequence	Modifications	Cleavages	dMass	Prec MW	Prec m/z	Theor MW	Theor m/z	Theor z	Spectrum	Time	PrecursorElution
	95.94	EVDEQMLNVQNK	Oxidation(M)@6		6.26784e-05	1461.68	731.846	1461.68	731.846	2	1.1.1.1700.34	23.1407	22.8088
	95.97	ALTVPELTQQMFDSK	Oxidation(M)@11		-0.000312278	1722.85	862.432	1722.85	862.432	2	1.1.1.2597.9	60.3777	60.4823
	98.63	EVDEQMLNVQNKNSSYFVEWIPNNVK	Oxidation(M)@6	missed K-N@12	0.00335004	3139.5	1047.51	3139.49	1047.5	3	1.1.1.2757.30	66.9821	67.0386
	99	AILVDLEPGTMDSVR	Oxidation(M)@11		-0.00177361	1630.82	816.418	1630.82	816.419	2	1.1.1.2450.8	54.2285	54.0794
	99	EVDEQMLNVQNK	Oxidation(M)@6		6.26784e-05	1461.68	731.846	1461.68	731.846	2	1.1.1.1692.31	22.802	22.8088
	99	FPGQLNADLR			-0.000457696	1129.59	565.801	1129.59	565.801	2	1.1.1.2182.9	43.1386	43.0857
	99	FPGQLNADLR			0.000152648	1129.59	565.801	1129.59	565.801	2	1.1.1.2174.6	42.7966	42.7461
	99	FPGQLNADLR			0.000994828	1129.59	565.802	1129.59	565.801	2	1.1.1.2166.13	42.4635	42.7461
	99	FWEVISDEHGIDPTGSYHGDSDLQLER			0.00421964	3101.4	776.358	3101.4	776.357	4	1.1.1.2675.2	63.5753	63.6516
	99	GHYTEGAELVDSVLDVVR			0.00118302	1957.98	653.666	1957.97	653.665	3	1.1.1.2941.2	74.6479	74.726
	99	GHYTEGAELVDSVLDVVRK		missed R-K@18	-0.000809939	2086.07	696.364	2086.07	696.364	3	1.1.1.2877.3	71.9625	72.3741
	99	GHYTEGAELVDSVLDVVRK		missed R-K@18	-0.000809939	2086.07	696.364	2086.07	696.364	3	1.1.1.2885.2	72.2947	72.3741
	99	GHYTEGAELVDSVLDVVRK		missed R-K@18	-0.000809939	2086.07	696.364	2086.07	696.364	3	1.1.1.2893.3	72.6308	72.3741
	99	INVYYNEATGNKYVPR		missed K-Y@12	0.00138267	1899.95	634.324	1899.95	634.323	3	1.1.1.2156.24	42.0483	41.9831
	99	KLAVNMVPFPR	Oxidation(M)@6	missed K-L@1	-0.00143239	1286.72	429.912	1286.72	429.913	3	1.1.1.2182.2	43.1327	42.8309
	99	LAVNMVPFPR	Oxidation(M)@5		-0.00119836	1158.62	580.318	1158.62	580.318	2	1.1.1.2348.3	49.986	50.1057
	99	LAVNMVPFPR	Oxidation(M)@5		-0.00119836	1158.62	580.318	1158.62	580.318	2	1.1.1.2356.3	50.3202	50.1057
	99	LAVNMVPFPR	Oxidation(M)@5		-0.00156457	1158.62	580.317	1158.62	580.318	2	1.1.1.2329.3	49.1961	49.5162
	99	LAVNMVPFPR	Oxidation(M)@5		-0.00156457	1158.62	580.317	1158.62	580.318	2	1.1.1.2337.10	49.5272	49.5162
	99	LAVNMVPFPR	Oxidation(M)@5		-0.00156457	1158.62	580.317	1158.62	580.318	2	1.1.1.2341.7	49.6941	49.5162
	99	LHFFMPGFAPLTSR	Oxidation(M)@5		-0.00343573	1635.82	818.917	1635.82	818.919	2	1.1.1.2700.12	64.6128	64.4755
	99	LHFFMPGFAPLTSR	Oxidation(M)@5		0.00130253	1635.82	546.282	1635.82	546.282	3	1.1.1.2690.2	64.1938	64.5169
	99	LHFFMPGFAPLTSR	Oxidation(M)@5		0.00130253	1635.82	546.282	1635.82	546.282	3	1.1.1.2698.2	64.5208	64.5169
	99	NSSYFVEWIPNNVK			-0.00212072	1695.82	848.919	1695.83	848.92	2	1.1.1.2769.16	67.4776	67.4614
	99	YLTVAAIFR			-0.00266733	1052.6	527.307	1052.6	527.308	2	1.1.1.2767.2	67.3814	67.2922
243	1.62	17.24	Q9JJW3	Atp5md	ATP synthase membrane subunit DAPIT, mitochondrial OS=Rattus norvegicus OX=10116 GN=Atp5md PE=1 SV=1	6.408			1	1
	Conf	Sequence	Modifications	Cleavages	dMass	Prec MW	Prec m/z	Theor MW	Theor m/z	Theor z	Spectrum	Time	PrecursorElution
	99	DVFRDPALK		missed R-D@4	-0.00260112	1059.57	530.792	1059.57	530.793	2	1.1.1.1954.10	33.6593	33.6902
245	1.55	6.618	P61354	Rpl27	60S ribosomal protein L27 OS=Rattus norvegicus OX=10116 GN=Rpl27 PE=2 SV=2	15.798	D3ZTK5		1	1
	Conf	Sequence	Modifications	Cleavages	dMass	Prec MW	Prec m/z	Theor MW	Theor m/z	Theor z	Spectrum	Time	PrecursorElution
	99	SLDSAETYSQHAQSLDGTMGSSIPLYR	Oxidation(M)@19		0.00935976	2929.35	977.457	2929.34	977.454	3	1.1.1.2384.14	51.513	51.6031
246	1.53	2.258	O35413	Sorbs2	Sorbin and SH3 domain-containing protein 2 OS=Rattus norvegicus OX=10116 GN=Sorbs2 PE=1 SV=2	134.057	F1LPM3		1	1
	Conf	Sequence	Modifications	Cleavages	dMass	Prec MW	Prec m/z	Theor MW	Theor m/z	Theor z	Spectrum	Time	PrecursorElution
	99	WFNGQPIHAELSPVTDFR			0.00112459	2113.04	705.354	2113.04	705.353	3	1.1.1.2698.5	64.5233	64.5169
247	1.52	7.531	Q3KR55	U2af1	RCG60540, isoform CRA_a OS=Rattus norvegicus OX=10116 GN=U2af1 PE=1 SV=1	27.815			1	1
	Conf	Sequence	Modifications	Cleavages	dMass	Prec MW	Prec m/z	Theor MW	Theor m/z	Theor z	Spectrum	Time	PrecursorElution
	97.87	GNLANVIR			-0.00184534	855.491	428.753	855.493	428.754	2	1.1.1.1910.4	31.8477	31.8001
	99	EQGFLSFWR			-0.00242475	1168.56	585.289	1168.57	585.291	2	1.1.1.2829.2	69.9628	70.0849
250	1.48	15.12	D4AAT4	Snrpf	RCG48672 OS=Rattus norvegicus OX=10116 GN=Snrpf PE=1 SV=1	9.725			1	1
	Conf	Sequence	Modifications	Cleavages	dMass	Prec MW	Prec m/z	Theor MW	Theor m/z	Theor z	Spectrum	Time	PrecursorElution
	99	GVEEEEEDGEMRE	Oxidation(M)@11	missed R-E@12	-0.000542453	1552.58	777.299	1552.58	777.299	2	1.1.1.1528.26	16.0299	16.1207
251	1.44	1.746	D4A962	Hnrnpul1	Heterogeneous nuclear ribonucleoprotein U-like 1 OS=Rattus norvegicus OX=10116 GN=Hnrnpul1 PE=1 SV=1	96.002			1	1
	Conf	Sequence	Modifications	Cleavages	dMass	Prec MW	Prec m/z	Theor MW	Theor m/z	Theor z	Spectrum	Time	PrecursorElution
	98.16	NYILDQTNVYGSAQR			0.00614014	1740.85	871.432	1740.84	871.429	2	1.1.1.2249.18	45.9218	46.181
252	1.43	1.605	Q03410	Sycp1	Synaptonemal complex protein 1 OS=Rattus norvegicus OX=10116 GN=Sycp1 PE=1 SV=2	116.511			1	1
[truncated: 32 more rows]
