# Supplementary material for: PARP1 Promotes Heart Regeneration and Cardiomyocyte Proliferation
Source: Int J Biol Sci. 2024 Feb 11;20(5):1602–16. doi: 10.7150/ijbs.85526 (PMC10929182; doi:10.7150/ijbs.85526)
Supplement: Supplementary file 3 — Supplementary table 2. [file ijbsv20p1602s3.xlsx]

## Sheet: Proteins
Checked	Protein FDR Confidence	Master	Accession	Description	Exp. q-value	Sum PEP Score	Coverage	# Peptides	# PSMs	# Unique Peptides	# Protein Groups	# AAs	MW [kDa]	calc. pI	Found in Sample: [S2] F2: Sample	Modifications	Score Sequest HT	# Peptides Sequest HT
FALSE	High	Master Protein	P08238	Heat shock protein HSP 90-beta OS=Homo sapiens GN=HSP90AB1 PE=1 SV=4	0	807.182	63.2597	67	1107	31	1	724	83.212	5.03	High		2836.26	67
	Checked	Confidence	Annotated Sequence	Modifications	Modifications in Master Proteins	Qvality PEP	Qvality q-value	# Protein Groups	# Proteins	# PSMs	Master Protein Accessions	Positions in Master Proteins	# Missed Cleavages	Theo. MH+ [Da]	Found in Sample: [S2] F2: Sample	XCorr Sequest HT	Confidence Sequest HT	Percolator q-Value Sequest HT	Percolator PEP Sequest HT
	FALSE	High	[R].GFEVVYMTEPIDEYCVQQLK.[E]	2xpar [E9; E13]; 1xOxidation [M7]; 1xCarbamidomethyl [C15]		0.0966353	0.0030601	1	5	1	P08238	P08238 [507-526]	0	2494.16	High	2.52279	High	0.0005835	0.01358
	FALSE	High	[R].GFEVVYMTEPIDEYCVQQLK.[E]	2xpar [E9; E13]; 1xCarbamidomethyl [C15]		0.0224833	0	1	5	4	P08238	P08238 [507-526]	0	2478.17	High	3.35882	High	0	0.004305
	FALSE	High	[R].YHTSQSGDEMTSLSEYVSR.[M]	2xpar [E9; D/E]		0.0388249	0	1	5	3	P08238	P08238 [457-475]	0	2206.97	High	3.33552	High	0.0005835	0.007
	FALSE	High	[K].RGFEVVYMTEPIDEYCVQQLK.[E]	2xpar [E10; E14]; 1xCarbamidomethyl [C16]		0.135859	0.0030601	1	5	1	P08238	P08238 [506-526]	1	2634.27	High	2.26766	High	0.0005835	0.02408
	FALSE	High	[R].YHTSQSGDEMTSLSEYVSR.[M]	2xpar [D8; E9]; 1xOxidation [M10]		0.00563293	0	1	5	5	P08238	P08238 [457-475]	0	2222.96	High	2.17579	High	0	0.0001266
	FALSE	High	[R].NPDDITQEEYGEFYK.[S]	2xpar [D4; D/E]		0.0143397	0	1	4	3	P08238	P08238 [292-306]	0	1877.82	High	2.49055	High	0	0.000582
	FALSE	High	[R].DNSTMGYMMAK.[K]	2xOxidation [M8; M]		0.047126	0	2	6	6	P08238; Q58FF7	P08238 [613-623]; Q58FF7 [486-496]	0	1280.5	High	2.45446	High	0.0005835	0.009309
	FALSE	High	[R].LVSSPCCIVTSTYGWTANMER.[I]	2xCarbamidomethyl [C6; C7]		1.47467e-05	0	1	5	5	P08238	P08238 [584-604]	0	2432.1	High	4.49342	High	0	9.917e-07
	FALSE	High	[K].IDIIPNPQER.[T]	1xpar [E9]		0.177138	0.0030601	2	6	3	P08238; Q58FF7	P08238 [73-82]; Q58FF7 [73-82]	0	1209.66	High	1.99955	High	0.0005835	0.08067
	FALSE	High	[K].SIYYITGESK.[E]	1xpar [E8]		0.0472545	0	1	6	3	P08238	P08238 [482-491]	0	1175.59	High	2.21131	High	0.0005835	0.02349
	FALSE	High	[R].YESLTDPSK.[L]	1xpar [E2]		0.0777756	0.0030601	4	12	1	P07900; P08238; Q58FF6; Q58FF7	P07900 [61-69]; P08238 [56-64]; Q58FF6 [32-40]; Q58FF7 [56-64]	0	1054.51	High	2.04545	High	0.0005835	0.00943
	FALSE	High	[K].KHSQFIGYPITLYLEK.[E]	1xpar [E15]		0.0628432	0.0030601	2	4	2	P08238; Q58FF7	P08238 [204-219]; Q58FF7 [183-198]	1	1952.06	High	2.96309	High	0.0005835	0.006611
	FALSE	High	[KR].HSQFLGYPITLYLEK.[E]	1xpar [E14]		0.0333981	0	2	6	4	P08238; Q58FF7	P08238 [205-219]; Q58FF7 [184-198]	0	1823.97	High	3.26328	High	0	0.002329
	FALSE	High	[K].EQVANSAFVER.[V]	1xpar [E10]		0.0299275	0	2	6	3	P08238; Q58FF7	P08238 [492-502]; Q58FF7 [365-375]	0	1264.63	High	2.65008	High	0	0.001941
	FALSE	High	[K].HNDDEQYAWESSAGGSFTVR.[TA]	1xpar [E10]		0.00657653	0	3	7	3	P07900; P08238; Q14568	P07900 [154-173]; P08238 [149-168]; Q14568 [154-173]	0	2270.97	High	4.01728	High	0	0.0001632
	FALSE	High	[K].CLELFSELAEDKENYKK.[F]	1xpar [E]; 1xCarbamidomethyl [C1]		0.0057909	0	1	5	9	P08238	P08238 [412-428]	2	2131.04	High	3.95205	High	0	0.0001561
	FALSE	High	[R].YHTSQSGDEMTSLSEYVSR.[M]	1xpar [E/D]; 1xOxidation [M10]		0.000643059	0	1	5	14	P08238	P08238 [457-475]	0	2207.95	High	4.47954	High	0	3.693e-06
	FALSE	High	[R].GFEVVYMTEPIDEYCVQQLK.[E]	1xpar [E/D]; 1xCarbamidomethyl [C15]		0.000825083	0	1	5	4	P08238	P08238 [507-526]	0	2463.16	High	4.293	High	0	9.727e-05
	FALSE	High	[R].YHTSQSGDEMTSLSEYVSR.[M]	1xpar [E/D]		0.000149807	0	1	5	18	P08238	P08238 [457-475]	0	2191.96	High	5.11121	High	0	3.452e-07
	FALSE	High	[R].RAPFDLFENK.[K]	1xpar [E/D]		0.070586	0.0030601	2	4	6	P08238; Q58FF7	P08238 [338-347]; Q58FF7 [280-289]	1	1251.65	High	2.78376	High	0.0005835	0.008
	FALSE	High	[K].EGLELPEDEEEKKK.[QM]	1xpar [E/D]		0.051414	0	3	13	24	P07900; P08238; Q58FF7	P07900 [547-560]; P08238 [539-552]; Q58FF7 [412-425]	2	1687.84	High	2.8992	High	0	0.00501
	FALSE	High	[K].EDQTEYLEER.[RW]	1xpar [E/D]		0.0354729	0	4	11	7	P07900; P08238; Q58FF6; Q58FF7	P07900 [192-201]; P08238 [187-196]; Q58FF6 [162-171]; Q58FF7 [166-175]	0	1326.58	High	2.749	High	0	0.00257
	FALSE	High	[K].SLTNDWEDHLAVK.[H]	1xpar [E/D]		0.00297287	0	2	10	6	P07900; P08238	P07900 [315-327]; P08238 [307-319]	0	1542.75	High	3.36181	High	0	4.486e-05
	FALSE	High	[K].VILHLKEDQTEYLEER.[RW]	1xpar [E/D]		0.000321763	0	4	11	11	P07900; P08238; Q58FF6; Q58FF7	P07900 [186-201]; P08238 [181-196]; Q58FF6 [156-171]; Q58FF7 [160-175]	1	2030.06	High	4.15316	High	0	1.197e-06
	FALSE	High	[R].ELISNASDALDK.[I]	1xpar [E/D]		0.0190035	0	1	11	5	P08238	P08238 [42-53]	0	1290.65	High	2.79004	High	0.0005835	0.01798
	FALSE	High	[K].IRYESLTDPSKLDSGK.[E]	1xpar [D8]		0.234785	0.0030601	3	11	1	P07900; P08238; Q58FF7	P07900 [59-74]; P08238 [54-69]; Q58FF7 [54-69]	2	1823.95	High	2.13457	High	0.0005835	0.06253
	FALSE	High	[R].TLTLVDTGIGMTK.[A]	1xpar [D6]; 1xOxidation [M11]		0.0130901	0	3	11	6	P07900; P08238; Q58FG1	P07900 [88-100]; P08238 [83-95]; Q58FG1 [28-40]	0	1380.74	High	3.84111	High	0	0.0005016
	FALSE	High	[R].DNSTMGYMMAK.[K]	1xpar [D1]		0.254974	0.0030601	2	6	1	P08238; Q58FF7	P08238 [613-623]; Q58FF7 [486-496]	0	1263.52	High	1.98665	High	0.0005835	0.07251
	FALSE	High	[R].ELISNASDALDKIR.[LYC]	1xpar [D]		0.00323916	0	1	11	5	P08238	P08238 [42-55]	1	1559.84	High	3.46926	High	0	5.153e-05
	FALSE	High	[K].IDIIPNPQERTLTLVDTGIGMTKADLINNLGTIAK.[S]	1xpar [D/E]; 1xOxidation [M21]		0.27461	0.0030601	1	5	3	P08238	P08238 [73-107]	2	3780.06	High	1.64896	High	0.0005835	0.08301
	FALSE	High	[K].EGLELPEDEEEK.[K]	1xpar [D/E]		0.0309296	0	4	14	14	P07900; P08238; Q58FF6; Q58FF7	P07900 [547-558]; P08238 [539-550]; Q58FF6 [447-458]; Q58FF7 [412-423]	0	1431.65	High	3.01275	High	0.0005835	0.0161
	FALSE	High	[K].YIDQEELNK.[T]	1xpar [D/E]		0.0354729	0	3	11	4	P07900; P08238; Q14568	P07900 [284-292]; P08238 [276-284]; Q14568 [283-291]	0	1166.57	High	2.10046	High	0	0.004536
	FALSE	High	[K].HLEINPDHPIVETLR.[Q]	1xpar [D/E]		0.000380989	0	1	5	8	P08238	P08238 [625-639]	0	1797.96	High	4.34413	High	0	1.578e-06
	FALSE	High	[K].KHLEINPDHPIVETLR.[Q]	1xpar [D/E]		0.00125688	0	1	5	8	P08238	P08238 [624-639]	1	1926.06	High	5.01224	High	0	1.526e-05
	FALSE	High	[K].EGLELPEDEEEKK.[KI]	1xpar [D/E]		0.0534079	0	4	14	6	P07900; P08238; Q58FF6; Q58FF7	P07900 [547-559]; P08238 [539-551]; Q58FF6 [447-459]; Q58FF7 [412-424]	1	1559.74	High	2.46294	High	0	0.005036
	FALSE	High	[R].APFDLFENK.[K]	1xpar [D/E]		0.197933	0.0030601	2	4	2	P08238; Q58FF7	P08238 [339-347]; Q58FF7 [281-289]	0	1095.55	High	2.04133	High	0.0005835	0.0463
	FALSE	High	[R].NPDDITQEEYGEFYK.[S]	1xpar [D/E]		0.000229499	0	1	4	17	P08238	P08238 [292-306]	0	1862.81	High	4.5839	High	0	1.428e-05
	FALSE	High	[R].GVVDSEDIPLNLSR.[E]	1xpar [D/E]		0.00253201	0	2	18	8	P07900; P08238	P07900 [387-400]; P08238 [379-392]	0	1528.8	High	3.70374	High	0	3.452e-05
	FALSE	High	[R].YESLTDPSKLDSGK.[E]	1xpar [D/E]		0.0124205	0	3	11	6	P07900; P08238; Q58FF7	P07900 [61-74]; P08238 [56-69]; Q58FF7 [56-69]	1	1554.76	High	3.0539	High	0	0.0004599
	FALSE	High	[R].KRGFEVVYMTEPIDEYCVQQLK.[E]	1xOxidation [M9]; 1xCarbamidomethyl [C17]		0.000513834	0	1	5	1	P08238	P08238 [505-526]	2	2748.34	High	3.14734	High	0	2.566e-06
	FALSE	High	[K].RGFEVVYMTEPIDEYCVQQLK.[E]	1xOxidation [M8]; 1xCarbamidomethyl [C16]		0.000373673	0	1	5	1	P08238	P08238 [506-526]	1	2620.24	High	3.95052	High	0	1.527e-06
	FALSE	High	[R].GFEVVYMTEPIDEYCVQQLK.[E]	1xOxidation [M7]; 1xCarbamidomethyl [C15]		5.2436e-05	0	1	5	8	P08238	P08238 [507-526]	0	2464.14	High	5.70551	High	0	6.241e-08
	FALSE	High	[R].LVSSPCCIVTSTYGWTANMER.[I]	1xOxidation [M19]; 2xCarbamidomethyl [C6; C7]		2.50989e-05	0	1	5	9	P08238	P08238 [584-604]	0	2448.1	High	5.59802	High	0	1.878e-08
	FALSE	High	[R].TLTIVDTGIGMTKADLINNLGTIAK.[S]	1xOxidation [M11]		0.1348	0.0030601	2	9	2	P07900; P08238	P07900 [88-112]; P08238 [83-107]	1	2589.42	High	2.08855	High	0.0005835	0.02382
	FALSE	High	[R].TLTLVDTGIGMTK.[A]	1xOxidation [M11]		0.00155985	0	3	11	54	P07900; P08238; Q58FG1	P07900 [88-100]; P08238 [83-95]; Q58FG1 [28-40]	0	1365.73	High	3.60325	High	0	1.565e-05
	FALSE	High	[R].YHTSQSGDEMTSLSEYVSR.[M]	1xOxidation [M10]		1.69201e-07	0	1	5	68	P08238	P08238 [457-475]	0	2192.94	High	6.08743	High	0	1.254e-10
	FALSE	High	[R].DNSTMGYMMAK.[K]	1xOxidation [M]		0.0283281	0	2	6	8	P08238; Q58FF7	P08238 [613-623]; Q58FF7 [486-496]	0	1264.5	High	2.59953	High	0	0.004512
	FALSE	High	[K].AKFENLCK.[LF]	1xCarbamidomethyl [C7]		0.116677	0.0030601	1	6	3	P08238	P08238 [558-565]	1	1009.51	High	2.44676	High	0.004248	0.1835
	FALSE	High	[K].KCLELFSELAEDKENYK.[K]	1xCarbamidomethyl [C2]		4.32702e-07	0	1	4	4	P08238	P08238 [411-427]	2	2116.03	High	5.79632	High	0	6.664e-10
	FALSE	High	[K].KCLELFSELAEDK.[E]	1xCarbamidomethyl [C2]		0.00620547	0	1	4	1	P08238	P08238 [411-423]	1	1581.78	High	3.32676	High	0	0.0001488
	FALSE	High	[K].RGFEVVYMTEPIDEYCVQQLK.[E]	1xCarbamidomethyl [C16]		1.14612e-05	0	1	5	1	P08238	P08238 [506-526]	1	2604.25	High	6.52751	High	0	5.232e-09
	FALSE	High	[R].GFEVVYMTEPIDEYCVQQLK.[E]	1xCarbamidomethyl [C15]		8.85073e-05	0	1	5	4	P08238	P08238 [507-526]	0	2448.15	High	4.89685	High	0	6.511e-07
	FALSE	High	[K].CLELFSELAEDK.[E]	1xCarbamidomethyl [C1]		0.0044281	0	1	5	2	P08238	P08238 [412-423]	0	1453.69	High	2.9538	High	0	0.000138
	FALSE	High	[K].CLELFSELAEDKENYKK.[F]	1xCarbamidomethyl [C1]		1.04601e-05	0	1	5	13	P08238	P08238 [412-428]	2	2116.03	High	5.16775	High	0	4.52e-09
	FALSE	High	[K].CLELFSELAEDKENYK.[K]	1xCarbamidomethyl [C1]		1.92387e-05	0	1	5	6	P08238	P08238 [412-427]	1	1987.93	High	5.21126	High	0	1.216e-08
	FALSE	High	[K].SIYYITGESKEQVANSAFVER.[V]			6.70947e-05	0	1	5	4	P08238	P08238 [482-502]	1	2391.18	High	5.64452	High	0	9.33e-08
	FALSE	High	[R].NPDDITQEEYGEFYK.[S]			5.20021e-05	0	1	4	32	P08238	P08238 [292-306]	0	1847.8	High	4.99396	High	0	3.529e-07
	FALSE	High	[K].SLVSVTKEGLELPEDEEEKK.[K]			0.00105568	0	2	6	2	P08238; Q58FF7	P08238 [532-551]; Q58FF7 [405-424]	2	2259.16	High	3.41916	High	0	8.274e-06
	FALSE	High	[K].ADLINNLGTIAK.[SF]			0.00702782	0	3	12	22	P07900; P08238; Q14568	P07900 [101-112]; P08238 [96-107]; Q14568 [101-112]	0	1242.71	High	3.63561	High	0.0005835	0.01234
	FALSE	High	[K].ELKIDIIPNPQER.[T]			0.00212096	0	2	6	6	P08238; Q58FF7	P08238 [70-82]; Q58FF7 [70-82]	1	1564.87	High	3.37329	High	0	0.001208
	FALSE	High	[K].KHSQFIGYPITLYLEK.[E]			4.78977e-06	0	2	4	13	P08238; Q58FF7	P08238 [204-219]; Q58FF7 [183-198]	1	1937.05	High	5.85972	High	0	1.266e-09
	FALSE	High	[R].ELISNASDALDKIRYESLTDPSK.[L]			0.00296466	0	1	3	2	P08238	P08238 [42-64]	2	2565.3	High	3.50423	High	0	4.454e-05
	FALSE	High	[KR].HSQFLGYPITLYLEKER.[E]			2.12158e-06	0	1	5	8	P08238	P08238 [205-221]	1	2094.1	High	6.47785	High	0	3.354e-10
	FALSE	High	[KR].HSQFIGYPITLYLEK.[E]			1.18486e-05	0	2	6	32	P08238; Q58FF7	P08238 [205-219]; Q58FF7 [184-198]	0	1808.96	High	5.63007	High	0	4.625e-08
	FALSE	High	[K].LGLGIDEDEVAAEEPNAAVPDEIPPLEGDEDASR.[M]			8.21187e-08	0	1	5	2	P08238	P08238 [686-719]	0	3532.64	High	4.74904	High	0	1.684e-12
	FALSE	High	[R].ALLFIPR.[R]			0.27461	0.0030601	1	4	11	P08238	P08238 [331-337]	0	829.529	High	2.06143	High	0.0005835	0.08297
	FALSE	High	[K].SLVSVTKEGLELPEDEEEK.[K]			0.000272496	0	2	6	1	P08238; Q58FF7	P08238 [532-550]; Q58FF7 [405-423]	1	2131.07	High	4.89122	High	0	9.105e-07
	FALSE	High	[K].TKPIWTRNPDDITQEEYGEFYK.[S]			0.0199157	0	1	4	1	P08238	P08238 [285-306]	1	2730.3	High	1.6432	High	0	0.0009972
	FALSE	High	[R].APFDLFENK.[K]			0.0215731	0	2	4	7	P08238; Q58FF7	P08238 [339-347]; Q58FF7 [281-289]	0	1080.54	High	2.52358	High	0.0005835	0.005342
	FALSE	High	[R].ADHGEPIGR.[G]			0.250098	0.0030601	1	2	6	P08238	P08238 [169-177]	0	951.464	High	2.27435	High	0.003312	0.1215
	FALSE	High	[K].EGLELPEDEEEKK.[KI]			0.0116556	0	4	14	7	P07900; P08238; Q58FF6; Q58FF7	P07900 [547-559]; P08238 [539-551]; Q58FF6 [447-459]; Q58FF7 [412-424]	1	1544.73	High	3.15026	High	0	0.0004163
	FALSE	High	[R].ELISNASDALDK.[I]			0.014104	0	1	11	31	P08238	P08238 [42-53]	0	1275.64	High	3.31059	High	0	0.0006966
	FALSE	High	[K].IRYESLTDPSKLDSGK.[E]			9.07414e-05	0	3	11	9	P07900; P08238; Q58FF7	P07900 [59-74]; P08238 [54-69]; Q58FF7 [54-69]	2	1808.94	High	4.52481	High	0	2.586e-06
	FALSE	High	[K].KHLEINPDHPIVETLR.[Q]			1.25345e-06	0	1	5	33	P08238	P08238 [624-639]	1	1911.04	High	5.399	High	0	3.186e-10
	FALSE	High	[K].IEDVGSDEEDDSGKDKK.[K]			0.0129462	0	1	5	2	P08238	P08238 [250-266]	2	1865.82	High	2.70028	High	0.0005835	0.01135
	FALSE	High	[K].LGIHEDSTNRR.[R]			0.234785	0.0030601	1	5	1	P08238	P08238 [439-449]	1	1297.66	High	1.46478	High	0.0005835	0.06268
	FALSE	High	[K].LGIHEDSTNR.[R]			0.0415696	0	1	5	13	P08238	P08238 [439-448]	0	1141.56	High	2.18498	High	0.0005835	0.007635
	FALSE	High	[R].DNSTMGYMMAK.[K]			0.0371625	0	2	6	4	P08238; Q58FF7	P08238 [613-623]; Q58FF7 [486-496]	0	1248.51	High	2.49477	High	0	0.004817
	FALSE	High	[K].IEDVGSDEEDDSGKDK.[K]			1.35334e-05	0	1	5	4	P08238	P08238 [250-265]	1	1737.73	High	4.45862	High	0	6.88e-09
	FALSE	High	[KR].LMKEILDK.[K]			0.0872968	0.0030601	3	7	4	P08238; Q58FF6; Q58FF7	P08238 [566-573]; Q58FF6 [474-481]; Q58FF7 [439-446]	1	989.57	High	2.64294	High	0.0005835	0.0323
	FALSE	High	[R].GVVDSEDLPLNISR.[E]			0.000129712	0	2	18	54	P07900; P08238	P07900 [387-400]; P08238 [379-392]	0	1513.79	High	3.97915	High	0	9.767e-06
	FALSE	High	[R].YESLTDPSK.[L]			0.067785	0.0030601	4	12	3	P07900; P08238; Q58FF6; Q58FF7	P07900 [61-69]; P08238 [56-64]; Q58FF6 [32-40]; Q58FF7 [56-64]	0	1039.49	High	2.31489	High	0.0005835	0.02309
	FALSE	High	[K].YIDQEELNK.[T]			0.0574689	0.0030601	3	11	3	P07900; P08238; Q14568	P07900 [284-292]; P08238 [276-284]; Q14568 [283-291]	0	1151.56	High	2.44171	High	0.0005835	0.00691
	FALSE	High	[K].EKYIDQEELNK.[T]			0.0122163	0	3	11	2	P07900; P08238; Q14568	P07900 [282-292]; P08238 [274-284]; Q14568 [281-291]	1	1408.7	High	2.91208	High	0	0.000449
	FALSE	High	[K].EGLELPEDEEEKKK.[QM]			0.00200673	0	3	13	7	P07900; P08238; Q58FF7	P07900 [547-560]; P08238 [539-552]; Q58FF7 [412-425]	2	1672.83	High	3.36896	High	0	0.0001788
	FALSE	High	[K].EDQTEYLEERR.[IV]			0.102469	0.0030601	3	10	2	P07900; P08238; Q58FF7	P07900 [192-202]; P08238 [187-197]; Q58FF7 [166-176]	1	1467.67	High	1.56034	High	0.0005835	0.01496
	FALSE	High	[R].RRLSELLR.[Y]			0.309555	0.00588925	1	5	1	P08238	P08238 [449-456]	2	1042.65	High	1.68027	High	0.002276	0.1032
	FALSE	High	[K].IRYESLTDPSK.[L]			0.00732545	0	4	12	8	P07900; P08238; Q58FF6; Q58FF7	P07900 [59-69]; P08238 [54-64]; Q58FF6 [30-40]; Q58FF7 [54-64]	1	1308.68	High	3.54587	High	0	0.001555
	FALSE	High	[K].EQVANSAFVER.[V]			0.0987191	0.0030601	2	6	4	P08238; Q58FF7	P08238 [492-502]; Q58FF7 [365-375]	0	1249.62	High	2.76411	High	0.0005835	0.01405
	FALSE	High	[R].YHTSQSGDEMTSLSEYVSR.[M]			3.32884e-08	0	1	5	31	P08238	P08238 [457-475]	0	2176.95	High	5.87174	High	0	3.863e-13
	FALSE	High	[K].EDQTEYLEER.[RW]			0.0298455	0	4	11	13	P07900; P08238; Q58FF6; Q58FF7	P07900 [192-201]; P08238 [187-196]; Q58FF6 [162-171]; Q58FF7 [166-175]	0	1311.57	High	2.78574	High	0	0.001932
	FALSE	High	[R].YESLTDPSKLDSGK.[E]			0.000204295	0	3	11	23	P07900; P08238; Q58FF7	P07900 [61-74]; P08238 [56-69]; Q58FF7 [56-69]	1	1539.75	High	4.26012	High	0	5.72e-07
	FALSE	High	[K].SIYYITGESK.[E]			0.0337663	0	1	6	42	P08238	P08238 [482-491]	0	1160.58	High	2.41066	High	0.0005835	0.01553
	FALSE	High	[K].EFDGKSLVSVTK.[E]			0.178946	0.0030601	2	7	1	P08238; Q58FF7	P08238 [527-538]; Q58FF7 [400-411]	1	1309.7	High	1.59662	High	0.0005835	0.03879
	FALSE	High	[R].ELISNASDALDKIR.[LYC]			0.000253563	0	1	11	25	P08238	P08238 [42-55]	1	1544.83	High	4.37678	High	0	5.563e-06
	FALSE	High	[K].HLEINPDHPIVETLR.[Q]			1.54577e-05	0	1	5	37	P08238	P08238 [625-639]	0	1782.95	High	5.58355	High	0	8.923e-08
	FALSE	High	[K].SLTNDWEDHLAVK.[H]			0.00110656	0	2	10	51	P07900; P08238	P07900 [315-327]; P08238 [307-319]	0	1527.74	High	4.33363	High	0	3.361e-05
	FALSE	High	[K].IDIIPNPQER.[T]			0.0466153	0	2	6	31	P08238; Q58FF7	P08238 [73-82]; Q58FF7 [73-82]	0	1194.65	High	2.83503	High	0.0005835	0.01988
	FALSE	High	[K].VILHLKEDQTEYLEER.[RW]			1.78524e-05	0	4	11	27	P07900; P08238; Q58FF6; Q58FF7	P07900 [186-201]; P08238 [181-196]; Q58FF6 [156-171]; Q58FF7 [160-175]	1	2015.04	High	4.92715	High	0	1.076e-08
	FALSE	High	[K].HNDDEQYAWESSAGGSFTVR.[TA]			9.15789e-06	0	3	7	19	P07900; P08238; Q14568	P07900 [154-173]; P08238 [149-168]; Q14568 [154-173]	0	2255.96	High	6.23058	High	0	3.631e-09
	FALSE	High	[R].RAPFDLFENK.[K]			0.0173496	0	2	4	33	P08238; Q58FF7	P08238 [338-347]; Q58FF7 [280-289]	1	1236.64	High	2.98641	High	0.0005835	0.01071
	FALSE	High	[K].HFSVEGQLEFR.[A]			0.00114395	0	5	13	21	P07900; P08238; Q14568; Q58FF7; Q58FG1	P07900 [328-338]; P08238 [320-330]; Q14568 [327-337]; Q58FF7 [262-272]; Q58FG1 [132-142]	0	1348.66	High	3.62686	High	0.0005835	0.0161
	FALSE	High	[K].YIDQEELNKTKPIWTR.[N]			0.0609995	0.0030601	3	11	2	P07900; P08238; Q14568	P07900 [284-299]; P08238 [276-291]; Q14568 [283-298]	1	2034.07	High	2.4915	High	0.0005835	0.006282
	FALSE	High	[R].ALLFIPRR.[A]			0.195958	0.0030601	1	4	1	P08238	P08238 [331-338]	1	985.631	High	1.82267	High	0.0005835	0.04559
	FALSE	High	[R].APFDLFENKK.[K]			0.0100118	0	2	4	8	P08238; Q58FF7	P08238 [339-348]; Q58FF7 [281-290]	1	1208.63	High	3.09787	High	0	0.0003243
	FALSE	High	[R].YESLTDPSKLDSGKELK.[I]			2.50295e-05	0	2	6	5	P08238; Q58FF7	P08238 [56-72]; Q58FF7 [56-72]	2	1909.98	High	4.94144	High	0	1.867e-08
	FALSE	High	[R].TLTIVDTGIGMTK.[A]			0.00124994	0	3	11	50	P07900; P08238; Q58FG1	P07900 [88-100]; P08238 [83-95]; Q58FG1 [28-40]	0	1349.73	High	3.40775	High	0	0.0001353
	FALSE	High	[R].RAPFDLFENKK.[K]			0.00436727	0	2	4	19	P08238; Q58FF7	P08238 [338-348]; Q58FF7 [280-290]	2	1364.73	High	4.16192	High	0	0.001773
	FALSE	High	[K].VILHLKEDQTEYLEERR.[IV]			0.00128147	0	3	10	5	P07900; P08238; Q58FF7	P07900 [186-202]; P08238 [181-197]; Q58FF7 [160-176]	2	2171.15	High	3.6869	High	0	2.036e-05
	FALSE	High	[K].EGLELPEDEEEK.[K]			0.0139105	0	4	14	6	P07900; P08238; Q58FF6; Q58FF7	P07900 [547-558]; P08238 [539-550]; Q58FF6 [447-458]; Q58FF7 [412-423]	0	1416.64	High	2.95522	High	0	0.001226
FALSE	High	Master Protein	P09874	Poly [ADP-ribose] polymerase 1 OS=Homo sapiens GN=PARP1 PE=1 SV=4	0	467.922	46.0552	49	264	49	1	1014	113.012	8.88	High		733.435	49
	Checked	Confidence	Annotated Sequence	Modifications	Modifications in Master Proteins	Qvality PEP	Qvality q-value	# Protein Groups	# Proteins	# PSMs	Master Protein Accessions	Positions in Master Proteins	# Missed Cleavages	Theo. MH+ [Da]	Found in Sample: [S2] F2: Sample	XCorr Sequest HT	Confidence Sequest HT	Percolator q-Value Sequest HT	Percolator PEP Sequest HT
	FALSE	High	[R].MAIMVQSPMFDGK.[V]	3xOxidation [M1; M4; M9]		0.00111271	0	1	7	2	P09874	P09874 [35-47]	0	1502.67	High	3.36199	High	0	9.043e-06
	FALSE	High	[R].GGSDDSSKDPIDVNYEK.[L]	2xpar [D4; D5]		0.101925	0.0030601	1	3	1	P09874	P09874 [780-796]	1	1855.83	High	1.56774	High	0.0005835	0.01479
	FALSE	High	[K].LEQMPSKEDAIEHFMK.[L]	2xOxidation [M4; M15]		0.00648622	0	1	3	4	P09874	P09874 [601-616]	1	1964.91	High	3.52701	High	0	0.000188
	FALSE	High	[R].MAIMVQSPMFDGK.[V]	2xOxidation [M4; M]		0.00696976	0	1	7	3	P09874	P09874 [35-47]	0	1486.67	High	3.44201	High	0	0.0001798
	FALSE	High	[R].VGTVIGSNKLEQMPSKEDAIEHFMK.[L]	2xOxidation [M13; M24]		0.0150707	0	1	3	1	P09874	P09874 [592-616]	2	2820.39	High	3.71083	High	0	0.0006324
	FALSE	High	[K].MIFDVESMK.[K]	2xOxidation [M1; M8]		0.0434252	0	1	3	2	P09874	P09874 [675-683]	0	1131.51	High	2.06396	High	0.0005835	0.009815
	FALSE	High	[K].MIFDVESMKK.[A]	2xOxidation [M1; M8]		0.171374	0.0030601	1	3	1	P09874	P09874 [675-684]	1	1259.6	High	2.22067	High	0.0005835	0.03594
	FALSE	High	[K].MVDPEKPQLGMIDR.[W]	2xOxidation [M1; M11]		0.00206305	0	1	5	4	P09874	P09874 [143-156]	0	1660.8	High	3.46536	High	0	8.998e-05
	FALSE	High	[K].TLGDFAAEYAK.[S]	1xpar [E8]		0.293382	0.00588925	1	5	1	P09874	P09874 [109-119]	0	1200.59	High	1.6311	High	0.002276	0.09348
	FALSE	High	[K].SDAYYCTGDVTAWTK.[C]	1xpar [D9]; 1xCarbamidomethyl [C6]		0.0843056	0.0030601	1	3	1	P09874	P09874 [306-320]	0	1752.75	High	2.79244	High	0.0005835	0.01079
	FALSE	High	[K].GGAAVDPDSGLEHSAHVLEK.[G]	1xpar [D/E]		0.00722487	0	1	3	6	P09874	P09874 [529-548]	0	2003.98	High	3.73431	High	0	0.001295
	FALSE	High	[R].VVSEDFLQDVSASTK.[S]	1xpar [D/E]		0.0048918	0	1	3	2	P09874	P09874 [453-467]	0	1639.82	High	2.80992	High	0	0.0001009
	FALSE	High	[K].QQVPSGESAILDR.[V]	1xpar [D/E]		0.140174	0.0030601	1	3	4	P09874	P09874 [270-282]	0	1414.73	High	2.32426	High	0.0005835	0.02541
	FALSE	High	[K].GIYFADMVSK.[S]	1xOxidation [M7]		0.0834052	0.0030601	1	3	3	P09874	P09874 [894-903]	0	1146.55	High	2.06304	High	0.0005835	0.01316
	FALSE	High	[R].IFPPETSASVAATPPPSTASAPAAVNSSASADKPLSNMK.[I]	1xOxidation [M38]		4.8115e-08	0	1	3	6	P09874	P09874 [356-394]	0	3783.87	High	7.43042	High	0	2.224e-09
	FALSE	High	[K].AMVEYEIDLQK.[M]	1xOxidation [M2]		0.0114639	0	1	3	3	P09874	P09874 [685-695]	0	1354.66	High	3.28151	High	0	0.0004655
	FALSE	High	[R].IAPPEAPVTGYMFGK.[G]	1xOxidation [M12]		0.00287577	0	1	3	2	P09874	P09874 [879-893]	0	1593.8	High	3.16313	High	0	4.233e-05
	FALSE	High	[R].FYTLIPHDFGMK.[K]	1xOxidation [M11]		0.0165086	0	1	3	4	P09874	P09874 [736-747]	0	1484.72	High	3.2438	High	0	0.0007337
	FALSE	High	[R].MAIMVQSPMFDGK.[V]	1xOxidation [M]		0.00266134	0	1	7	4	P09874	P09874 [35-47]	0	1470.68	High	3.45933	High	0	6.699e-05
	FALSE	High	[K].MIFDVESMKK.[A]	1xOxidation [M]		0.0246216	0	1	3	10	P09874	P09874 [675-684]	1	1243.61	High	2.90766	High	0	0.003117
	FALSE	High	[R].VGTVIGSNKLEQMPSKEDAIEHFMK.[L]	1xOxidation [M]		0.0328533	0	1	3	2	P09874	P09874 [592-616]	2	2804.4	High	2.79774	High	0	0.002266
	FALSE	High	[K].MIFDVESMK.[K]	1xOxidation [M]		0.0469978	0	1	3	4	P09874	P09874 [675-683]	0	1115.51	High	2.36713	High	0.0005835	0.04858
	FALSE	High	[K].LEQMPSKEDAIEHFMK.[L]	1xOxidation [M]		6.8598e-05	0	1	3	7	P09874	P09874 [601-616]	1	1948.91	High	4.9442	High	0	9.667e-08
	FALSE	High	[K].MVDPEKPQLGMIDR.[W]	1xOxidation [M]		0.00813703	0	1	5	6	P09874	P09874 [143-156]	0	1644.81	High	2.97217	High	0	0.0002309
	FALSE	High	[K].KMVDPEKPQLGMIDR.[W]	1xOxidation [M]		0.00730522	0	1	5	3	P09874	P09874 [142-156]	1	1772.9	High	3.45711	High	0	0.0001942
	FALSE	High	[K].VPHWYHFSCFWK.[V]	1xCarbamidomethyl [C9]		0.221355	0.0030601	1	7	1	P09874	P09874 [48-59]	0	1693.77	High	0.658202	High	0.0005835	0.05639
	FALSE	High	[R].WYHPGCFVK.[N]	1xCarbamidomethyl [C6]		0.0362584	0	1	5	4	P09874	P09874 [157-165]	0	1193.56	High	2.57694	High	0	0.002666
	FALSE	High	[K].SDAYYCTGDVTAWTK.[C]	1xCarbamidomethyl [C6]		0.000827371	0	1	3	5	P09874	P09874 [306-320]	0	1737.74	High	3.68997	High	0	5.56e-06
	FALSE	High	[K].ASLCISTK.[K]	1xCarbamidomethyl [C4]		0.162831	0.0030601	1	2	1	P09874	P09874 [426-433]	0	879.46	High	1.9195	High	0.0005835	0.03293
	FALSE	High	[K].KVCSTNDLKELLIFNK.[Q]	1xCarbamidomethyl [C3]		0.230799	0.0030601	1	3	1	P09874	P09874 [254-269]	2	1922.04	High	2.09804	High	0.0005835	0.06074
	FALSE	High	[K].VCSTNDLKELLIFNK.[Q]	1xCarbamidomethyl [C2]		0.000143711	0	1	3	2	P09874	P09874 [255-269]	1	1793.95	High	4.65697	High	0	3.219e-07
	FALSE	High	[K].TLGDFAAEYAK.[S]			0.0141821	0	1	5	6	P09874	P09874 [109-119]	0	1185.58	High	2.29575	High	0	0.002983
	FALSE	High	[K].KFYPLEIDYGQDEEAVKK.[L]			1.20577e-06	0	1	2	5	P09874	P09874 [637-654]	2	2172.09	High	4.89114	High	0	2.093e-06
	FALSE	High	[R].IAPPEAPVTGYMFGK.[G]			0.042141	0	1	3	3	P09874	P09874 [879-893]	0	1577.8	High	2.73308	High	0	0.003415
	FALSE	High	[R].IFPPETSASVAATPPPSTASAPAAVNSSASADKPLSNMK.[I]			3.67143e-06	0	1	3	7	P09874	P09874 [356-394]	0	3767.88	High	6.72474	High	0	8.207e-10
	FALSE	High	[K].GFSLLATEDKEALK.[K]			0.000377836	0	1	6	2	P09874	P09874 [183-196]	1	1521.82	High	3.27159	High	0	1.556e-06
	FALSE	High	[K].GFSLLATEDK.[E]			0.0822928	0.0030601	1	6	2	P09874	P09874 [183-192]	0	1080.56	High	2.69634	High	0.0005835	0.01034
	FALSE	High	[K].KFYPLEIDYGQDEEAVK.[K]			1.67653e-06	0	1	2	4	P09874	P09874 [637-653]	1	2043.99	High	4.82992	High	0	2.287e-10
	FALSE	High	[R].TTNFAGILSQGLR.[I]			0.00386671	0	1	3	6	P09874	P09874 [866-878]	0	1377.75	High	3.7609	High	0	6.879e-05
	FALSE	High	[K].AQNDLIWNIKDELK.[K]			0.000285634	0	1	3	3	P09874	P09874 [240-253]	1	1699.9	High	3.69661	High	0	0.0001134
	FALSE	High	[K].NTHATTHNAYDLEVIDIFK.[I]			1.64123e-07	0	1	3	3	P09874	P09874 [820-838]	0	2202.08	High	6.63692	High	0	5.195e-12
	FALSE	High	[KR].FYPLEIDYGQDEEAVK.[K]			0.000220159	0	1	3	2	P09874	P09874 [638-653]	0	1915.9	High	3.37311	High	0	0.0001316
	FALSE	High	[K].VFSATLGLVDIVK.[G]			0.00393144	0	1	3	1	P09874	P09874 [552-564]	0	1361.8	High	2.83443	High	0	7.048e-05
	FALSE	High	[R].VVSEDFLQDVSASTK.[S]			0.000214739	0	1	3	8	P09874	P09874 [453-467]	0	1624.81	High	3.33768	High	0	6.179e-07
	FALSE	High	[K].AQNDLIWNIKDELKK.[V]			0.000197617	0	1	3	5	P09874	P09874 [240-254]	2	1828	High	4.31785	High	0	7.683e-07
	FALSE	High	[K].AQNDLIWNIK.[D]			0.022795	0	1	3	2	P09874	P09874 [240-249]	0	1214.65	High	2.89467	High	0	0.001245
	FALSE	High	[R].FYTLIPHDFGMK.[K]			0.0526872	0	1	3	3	P09874	P09874 [736-747]	0	1468.73	High	2.06556	High	0	0.004927
	FALSE	High	[K].VGHSIRHPDVEVDGFSELR.[W]			0.00708636	0	1	7	2	P09874	P09874 [60-78]	1	2149.08	High	2.57936	High	0	0.0001846
	FALSE	High	[K].LQLLEDDKENR.[Y]			0.00498744	0	1	3	6	P09874	P09874 [572-582]	1	1372.71	High	3.68932	High	0	0.0003255
	FALSE	High	[K].KMVDPEKPQLGMIDR.[W]			0.00606968	0	1	5	2	P09874	P09874 [142-156]	1	1756.91	High	3.96683	High	0	0.0001431
	FALSE	High	[K].QQVPSGESAILDR.[V]			0.00365855	0	1	3	6	P09874	P09874 [270-282]	0	1399.72	High	2.69323	High	0	0.0001287
	FALSE	High	[K].MVDPEKPQLGMIDR.[W]			0.0120154	0	1	5	1	P09874	P09874 [143-156]	0	1628.81	High	3.31216	High	0	0.0004372
	FALSE	High	[K].DPIDVNYEK.[L]			0.143491	0.0030601	1	3	2	P09874	P09874 [788-796]	0	1092.52	High	2.33624	High	0.0005835	0.0265
	FALSE	High	[K].GGAAVDPDSGLEHSAHVLEK.[G]			4.93361e-05	0	1	3	9	P09874	P09874 [529-548]	0	1988.97	High	4.69611	High	0	1.77e-05
	FALSE	High	[R].GGSDDSSKDPIDVNYEK.[L]			6.84083e-05	0	1	3	9	P09874	P09874 [780-796]	1	1825.81	High	5.65977	High	0	9.625e-08
	FALSE	High	[K].VVDRDSEEAEIIR.[NK]			0.00278183	0	1	3	4	P09874	P09874 [803-815]	1	1530.78	High	3.61046	High	0	4.013e-05
	FALSE	High	[K].LEQMPSKEDAIEHFMK.[L]			0.00128503	0	1	3	3	P09874	P09874 [601-616]	1	1932.92	High	3.95333	High	0	4.939e-05
	FALSE	High	[K].GIYFADMVSK.[S]			0.0420261	0	1	3	4	P09874	P09874 [894-903]	0	1130.56	High	1.97075	High	0.0005835	0.02847
	FALSE	High	[K].KPPLLNNADSVQAK.[V]			0.0128393	0	1	3	2	P09874	P09874 [748-761]	0	1494.83	High	3.16879	High	0	0.0004857
	FALSE	High	[K].VVDRDSEEAEIIRK.[Y]			0.00158597	0	1	2	2	P09874	P09874 [803-816]	2	1658.87	High	3.57701	High	0	1.607e-05
	FALSE	High	[R].VGTVIGSNKLEQMPSK.[E]			0.0173496	0	1	3	2	P09874	P09874 [592-607]	1	1687.9	High	2.85831	High	0	0.002537
	FALSE	High	[R].MAIMVQSPMFDGK.[V]			0.0598537	0.0030601	1	7	2	P09874	P09874 [35-47]	0	1454.68	High	2.40307	High	0.0005835	0.00609
	FALSE	High	[K].EDAIEHFMK.[L]			0.0422561	0	1	3	3	P09874	P09874 [608-616]	0	1119.51	High	2.93178	High	0	0.003431
	FALSE	High	[K].LPKPVQDLIK.[M]			0.0178844	0	1	3	4	P09874	P09874 [665-674]	0	1150.72	High	2.35916	High	0.0005835	0.01033
	FALSE	High	[R].HPDVEVDGFSELR.[W]			0.00325714	0	1	7	8	P09874	P09874 [66-78]	0	1499.71	High	4.18827	High	0	0.0003055
	FALSE	High	[R].EELGFRPEYSASQLK.[G]			0.00161701	0	1	5	4	P09874	P09874 [168-182]	0	1753.88	High	4.03098	High	0	1.659e-05
	FALSE	High	[K].AMVEYEIDLQK.[M]			0.148025	0.0030601	1	3	1	P09874	P09874 [685-695]	0	1338.66	High	2.18107	High	0.0005835	0.02798
	FALSE	High	[K].MIFDVESMKK.[A]			0.032406	0	1	3	2	P09874	P09874 [675-684]	1	1227.61	High	2.8174	High	0	0.002212
	FALSE	High	[K].MIFDVESMK.[K]			0.128601	0.0030601	1	3	2	P09874	P09874 [675-683]	0	1099.52	High	2.12361	High	0.0005835	0.02193
	FALSE	High	[R].GGSDDSSKDPIDVNYEKLK.[T]			0.00331167	0	1	3	1	P09874	P09874 [780-798]	2	2066.99	High	2.83666	High	0	5.335e-05
	FALSE	High	[K].NREELGFRPEYSASQLK.[G]			0.0182332	0	1	5	4	P09874	P09874 [166-182]	1	2024.02	High	3.90177	High	0	0.0008624
	FALSE	High	[K].GFSLLATEDKEALKK.[Q]			0.00037471	0	1	6	10	P09874	P09874 [183-197]	2	1649.91	High	4.3176	High	0	8.053e-06
	FALSE	High	[R].VGTVIGSNKLEQMPSKEDAIEHFMK.[L]			0.00226038	0	1	3	1	P09874	P09874 [592-616]	2	2788.4	High	3.56907	High	0	2.861e-05
	FALSE	High	[K].SKLPKPVQDLIK.[M]			0.00976582	0	1	3	6	P09874	P09874 [663-674]	1	1365.85	High	3.25901	High	0	0.0003623
FALSE	High	Master Protein	Q58FF7	Putative heat shock protein HSP 90-beta-3 OS=Homo sapiens GN=HSP90AB3P PE=5 SV=1	0	270.36	32.8308	30	394	3	1	597	68.282	4.79	High		854.67	30
	Checked	Confidence	Annotated Sequence	Modifications	Modifications in Master Proteins	Qvality PEP	Qvality q-value	# Protein Groups	# Proteins	# PSMs	Master Protein Accessions	Positions in Master Proteins	# Missed Cleavages	Theo. MH+ [Da]	Found in Sample: [S2] F2: Sample	XCorr Sequest HT	Confidence Sequest HT	Percolator q-Value Sequest HT	Percolator PEP Sequest HT
	FALSE	High	[R].KQGFEVVYMTEPIDEYCVQQLK.[E]	3xpar [E5; E11; D14]; 1xCarbamidomethyl [C17]		0.187283	0.0030601	1	1	1	Q58FF7	Q58FF7 [378-399]	1	2749.33	High	2.82021	High	0.0005835	0.04196
	FALSE	High	[K].DVGSDEEDDSKEYGEFYK.[S]	3xpar [D/E]		0.322693	0.00880619	1	1	4	Q58FF7	Q58FF7 [231-248]	1	2156.89	High	1.46429	High	0.00283	0.1114
	FALSE	High	[R].DNSTMGYMMAK.[K]	2xOxidation [M8; M]		0.047126	0	2	6	6	P08238; Q58FF7	P08238 [613-623]; Q58FF7 [486-496]	0	1280.5	High	2.45446	High	0.0005835	0.009309
	FALSE	High	[K].IDIIPNPQER.[T]	1xpar [E9]		0.177138	0.0030601	2	6	3	P08238; Q58FF7	P08238 [73-82]; Q58FF7 [73-82]	0	1209.66	High	1.99955	High	0.0005835	0.08067
	FALSE	High	[R].YESLTDPSK.[L]	1xpar [E2]		0.0777756	0.0030601	4	12	1	P07900; P08238; Q58FF6; Q58FF7	P07900 [61-69]; P08238 [56-64]; Q58FF6 [32-40]; Q58FF7 [56-64]	0	1054.51	High	2.04545	High	0.0005835	0.00943
	FALSE	High	[K].KHSQFIGYPITLYLEK.[E]	1xpar [E15]		0.0628432	0.0030601	2	4	2	P08238; Q58FF7	P08238 [204-219]; Q58FF7 [183-198]	1	1952.06	High	2.96309	High	0.0005835	0.006611
	FALSE	High	[KR].HSQFLGYPITLYLEK.[E]	1xpar [E14]		0.0333981	0	2	6	4	P08238; Q58FF7	P08238 [205-219]; Q58FF7 [184-198]	0	1823.97	High	3.26328	High	0	0.002329
	FALSE	High	[K].KHLEINPDHPIMETLR.[Q]	1xpar [E13]; 1xOxidation [M12]		0.0911185	0.0030601	1	1	1	Q58FF7	Q58FF7 [497-512]	1	1974.02	High	3.14139	High	0.0005835	0.01226
	FALSE	High	[K].EQVANSAFVER.[V]	1xpar [E10]		0.0299275	0	2	6	3	P08238; Q58FF7	P08238 [492-502]; Q58FF7 [365-375]	0	1264.63	High	2.65008	High	0	0.001941
	FALSE	High	[R].RAPFDLFENK.[K]	1xpar [E/D]		0.070586	0.0030601	2	4	6	P08238; Q58FF7	P08238 [338-347]; Q58FF7 [280-289]	1	1251.65	High	2.78376	High	0.0005835	0.008
	FALSE	High	[K].EGLELPEDEEEKKK.[QM]	1xpar [E/D]		0.051414	0	3	13	24	P07900; P08238; Q58FF7	P07900 [547-560]; P08238 [539-552]; Q58FF7 [412-425]	2	1687.84	High	2.8992	High	0	0.00501
	FALSE	High	[K].EDQTEYLEER.[RW]	1xpar [E/D]		0.0354729	0	4	11	7	P07900; P08238; Q58FF6; Q58FF7	P07900 [192-201]; P08238 [187-196]; Q58FF6 [162-171]; Q58FF7 [166-175]	0	1326.58	High	2.749	High	0	0.00257
	FALSE	High	[K].VILHLKEDQTEYLEER.[RW]	1xpar [E/D]		0.000321763	0	4	11	11	P07900; P08238; Q58FF6; Q58FF7	P07900 [186-201]; P08238 [181-196]; Q58FF6 [156-171]; Q58FF7 [160-175]	1	2030.06	High	4.15316	High	0	1.197e-06
	FALSE	High	[K].IRYESLTDPSKLDSGK.[E]	1xpar [D8]		0.234785	0.0030601	3	11	1	P07900; P08238; Q58FF7	P07900 [59-74]; P08238 [54-69]; Q58FF7 [54-69]	2	1823.95	High	2.13457	High	0.0005835	0.06253
	FALSE	High	[R].DNSTMGYMMAK.[K]	1xpar [D1]		0.254974	0.0030601	2	6	1	P08238; Q58FF7	P08238 [613-623]; Q58FF7 [486-496]	0	1263.52	High	1.98665	High	0.0005835	0.07251
	FALSE	High	[K].EGLELPEDEEEK.[K]	1xpar [D/E]		0.0309296	0	4	14	14	P07900; P08238; Q58FF6; Q58FF7	P07900 [547-558]; P08238 [539-550]; Q58FF6 [447-458]; Q58FF7 [412-423]	0	1431.65	High	3.01275	High	0.0005835	0.0161
	FALSE	High	[K].EGLELPEDEEEKK.[KI]	1xpar [D/E]		0.0534079	0	4	14	6	P07900; P08238; Q58FF6; Q58FF7	P07900 [547-559]; P08238 [539-551]; Q58FF6 [447-459]; Q58FF7 [412-424]	1	1559.74	High	2.46294	High	0	0.005036
	FALSE	High	[R].APFDLFENK.[K]	1xpar [D/E]		0.197933	0.0030601	2	4	2	P08238; Q58FF7	P08238 [339-347]; Q58FF7 [281-289]	0	1095.55	High	2.04133	High	0.0005835	0.0463
	FALSE	High	[R].YESLTDPSKLDSGK.[E]	1xpar [D/E]		0.0124205	0	3	11	6	P07900; P08238; Q58FF7	P07900 [61-74]; P08238 [56-69]; Q58FF7 [56-69]	1	1554.76	High	3.0539	High	0	0.0004599
	FALSE	High	[R].DNSTMGYMMAK.[K]	1xOxidation [M]		0.0283281	0	2	6	8	P08238; Q58FF7	P08238 [613-623]; Q58FF7 [486-496]	0	1264.5	High	2.59953	High	0	0.004512
	FALSE	High	[K].SLVSVTKEGLELPEDEEEKK.[K]			0.00105568	0	2	6	2	P08238; Q58FF7	P08238 [532-551]; Q58FF7 [405-424]	2	2259.16	High	3.41916	High	0	8.274e-06
	FALSE	High	[K].ELKIDIIPNPQER.[T]			0.00212096	0	2	6	6	P08238; Q58FF7	P08238 [70-82]; Q58FF7 [70-82]	1	1564.87	High	3.37329	High	0	0.001208
	FALSE	High	[K].KHSQFIGYPITLYLEK.[E]			4.78977e-06	0	2	4	13	P08238; Q58FF7	P08238 [204-219]; Q58FF7 [183-198]	1	1937.05	High	5.85972	High	0	1.266e-09
	FALSE	High	[KR].HSQFIGYPITLYLEK.[E]			1.18486e-05	0	2	6	32	P08238; Q58FF7	P08238 [205-219]; Q58FF7 [184-198]	0	1808.96	High	5.63007	High	0	4.625e-08
	FALSE	High	[K].SLVSVTKEGLELPEDEEEK.[K]			0.000272496	0	2	6	1	P08238; Q58FF7	P08238 [532-550]; Q58FF7 [405-423]	1	2131.07	High	4.89122	High	0	9.105e-07
	FALSE	High	[R].APFDLFENK.[K]			0.0215731	0	2	4	7	P08238; Q58FF7	P08238 [339-347]; Q58FF7 [281-289]	0	1080.54	High	2.52358	High	0.0005835	0.005342
	FALSE	High	[K].EGLELPEDEEEKK.[KI]			0.0116556	0	4	14	7	P07900; P08238; Q58FF6; Q58FF7	P07900 [547-559]; P08238 [539-551]; Q58FF6 [447-459]; Q58FF7 [412-424]	1	1544.73	High	3.15026	High	0	0.0004163
	FALSE	High	[K].IRYESLTDPSKLDSGK.[E]			9.07414e-05	0	3	11	9	P07900; P08238; Q58FF7	P07900 [59-74]; P08238 [54-69]; Q58FF7 [54-69]	2	1808.94	High	4.52481	High	0	2.586e-06
	FALSE	High	[R].DNSTMGYMMAK.[K]			0.0371625	0	2	6	4	P08238; Q58FF7	P08238 [613-623]; Q58FF7 [486-496]	0	1248.51	High	2.49477	High	0	0.004817
	FALSE	High	[KR].LMKEILDK.[K]			0.0872968	0.0030601	3	7	4	P08238; Q58FF6; Q58FF7	P08238 [566-573]; Q58FF6 [474-481]; Q58FF7 [439-446]	1	989.57	High	2.64294	High	0.0005835	0.0323
	FALSE	High	[R].YESLTDPSK.[L]			0.067785	0.0030601	4	12	3	P07900; P08238; Q58FF6; Q58FF7	P07900 [61-69]; P08238 [56-64]; Q58FF6 [32-40]; Q58FF7 [56-64]	0	1039.49	High	2.31489	High	0.0005835	0.02309
	FALSE	High	[K].EGLELPEDEEEKKK.[QM]			0.00200673	0	3	13	7	P07900; P08238; Q58FF7	P07900 [547-560]; P08238 [539-552]; Q58FF7 [412-425]	2	1672.83	High	3.36896	High	0	0.0001788
	FALSE	High	[K].EDQTEYLEERR.[IV]			0.102469	0.0030601	3	10	2	P07900; P08238; Q58FF7	P07900 [192-202]; P08238 [187-197]; Q58FF7 [166-176]	1	1467.67	High	1.56034	High	0.0005835	0.01496
	FALSE	High	[K].IRYESLTDPSK.[L]			0.00732545	0	4	12	8	P07900; P08238; Q58FF6; Q58FF7	P07900 [59-69]; P08238 [54-64]; Q58FF6 [30-40]; Q58FF7 [54-64]	1	1308.68	High	3.54587	High	0	0.001555
	FALSE	High	[K].EQVANSAFVER.[V]			0.0987191	0.0030601	2	6	4	P08238; Q58FF7	P08238 [492-502]; Q58FF7 [365-375]	0	1249.62	High	2.76411	High	0.0005835	0.01405
	FALSE	High	[K].EDQTEYLEER.[RW]			0.0298455	0	4	11	13	P07900; P08238; Q58FF6; Q58FF7	P07900 [192-201]; P08238 [187-196]; Q58FF6 [162-171]; Q58FF7 [166-175]	0	1311.57	High	2.78574	High	0	0.001932
	FALSE	High	[R].YESLTDPSKLDSGK.[E]			0.000204295	0	3	11	23	P07900; P08238; Q58FF7	P07900 [61-74]; P08238 [56-69]; Q58FF7 [56-69]	1	1539.75	High	4.26012	High	0	5.72e-07
	FALSE	High	[K].EFDGKSLVSVTK.[E]			0.178946	0.0030601	2	7	1	P08238; Q58FF7	P08238 [527-538]; Q58FF7 [400-411]	1	1309.7	High	1.59662	High	0.0005835	0.03879
	FALSE	High	[K].IDIIPNPQER.[T]			0.0466153	0	2	6	31	P08238; Q58FF7	P08238 [73-82]; Q58FF7 [73-82]	0	1194.65	High	2.83503	High	0.0005835	0.01988
	FALSE	High	[K].VILHLKEDQTEYLEER.[RW]			1.78524e-05	0	4	11	27	P07900; P08238; Q58FF6; Q58FF7	P07900 [186-201]; P08238 [181-196]; Q58FF6 [156-171]; Q58FF7 [160-175]	1	2015.04	High	4.92715	High	0	1.076e-08
	FALSE	High	[R].RAPFDLFENK.[K]			0.0173496	0	2	4	33	P08238; Q58FF7	P08238 [338-347]; Q58FF7 [280-289]	1	1236.64	High	2.98641	High	0.0005835	0.01071
	FALSE	High	[K].HFSVEGQLEFR.[A]			0.00114395	0	5	13	21	P07900; P08238; Q14568; Q58FF7; Q58FG1	P07900 [328-338]; P08238 [320-330]; Q14568 [327-337]; Q58FF7 [262-272]; Q58FG1 [132-142]	0	1348.66	High	3.62686	High	0.0005835	0.0161
	FALSE	High	[R].APFDLFENKK.[K]			0.0100118	0	2	4	8	P08238; Q58FF7	P08238 [339-348]; Q58FF7 [281-290]	1	1208.63	High	3.09787	High	0	0.0003243
	FALSE	High	[R].YESLTDPSKLDSGKELK.[I]			2.50295e-05	0	2	6	5	P08238; Q58FF7	P08238 [56-72]; Q58FF7 [56-72]	2	1909.98	High	4.94144	High	0	1.867e-08
	FALSE	High	[R].RAPFDLFENKK.[K]			0.00436727	0	2	4	19	P08238; Q58FF7	P08238 [338-348]; Q58FF7 [280-290]	2	1364.73	High	4.16192	High	0	0.001773
	FALSE	High	[K].VILHLKEDQTEYLEERR.[IV]			0.00128147	0	3	10	5	P07900; P08238; Q58FF7	P07900 [186-202]; P08238 [181-197]; Q58FF7 [160-176]	2	2171.15	High	3.6869	High	0	2.036e-05
	FALSE	High	[K].EGLELPEDEEEK.[K]			0.0139105	0	4	14	6	P07900; P08238; Q58FF6; Q58FF7	P07900 [547-558]; P08238 [539-550]; Q58FF6 [447-458]; Q58FF7 [412-423]	0	1416.64	High	2.95522	High	0	0.001226
FALSE	High	Master Protein	P07900	Heat shock protein HSP 90-alpha OS=Homo sapiens GN=HSP90AA1 PE=1 SV=5	0	259.544	29.6448	27	460	5	1	732	84.607	5.02	High		1044.96	27
	Checked	Confidence	Annotated Sequence	Modifications	Modifications in Master Proteins	Qvality PEP	Qvality q-value	# Protein Groups	# Proteins	# PSMs	Master Protein Accessions	Positions in Master Proteins	# Missed Cleavages	Theo. MH+ [Da]	Found in Sample: [S2] F2: Sample	XCorr Sequest HT	Confidence Sequest HT	Percolator q-Value Sequest HT	Percolator PEP Sequest HT
	FALSE	High	[R].NPDDITNEEYGEFYK.[S]	3xpar [E8; D/E]		0.0596918	0.0030601	1	5	5	P07900	P07900 [300-314]	0	1878.81	High	2.46884	High	0.0005835	0.007251
	FALSE	High	[R].NPDDITNEEYGEFYK.[S]	2xpar [E/D]		0.00425987	0	1	5	16	P07900	P07900 [300-314]	0	1863.8	High	3.91152	High	0	8.035e-05
	FALSE	High	[K].DQVANSAFVER.[L]	2xpar [D1; E10]		0.14726	0.0030601	1	6	1	P07900	P07900 [500-510]	0	1265.62	High	1.59702	High	0.0005835	0.02766
	FALSE	High	[R].YESLTDPSK.[L]	1xpar [E2]		0.0777756	0.0030601	4	12	1	P07900; P08238; Q58FF6; Q58FF7	P07900 [61-69]; P08238 [56-64]; Q58FF6 [32-40]; Q58FF7 [56-64]	0	1054.51	High	2.04545	High	0.0005835	0.00943
	FALSE	High	[K].HNDDEQYAWESSAGGSFTVR.[TA]	1xpar [E10]		0.00657653	0	3	7	3	P07900; P08238; Q14568	P07900 [154-173]; P08238 [149-168]; Q14568 [154-173]	0	2270.97	High	4.01728	High	0	0.0001632
	FALSE	High	[R].NPDDITNEEYGEFYK.[S]	1xpar [E]		0.00401943	0	1	5	3	P07900	P07900 [300-314]	0	1848.79	High	3.40474	High	0	7.329e-05
	FALSE	High	[K].EGLELPEDEEEKKK.[QM]	1xpar [E/D]		0.051414	0	3	13	24	P07900; P08238; Q58FF7	P07900 [547-560]; P08238 [539-552]; Q58FF7 [412-425]	2	1687.84	High	2.8992	High	0	0.00501
	FALSE	High	[K].EDQTEYLEER.[RW]	1xpar [E/D]		0.0354729	0	4	11	7	P07900; P08238; Q58FF6; Q58FF7	P07900 [192-201]; P08238 [187-196]; Q58FF6 [162-171]; Q58FF7 [166-175]	0	1326.58	High	2.749	High	0	0.00257
	FALSE	High	[K].SLTNDWEDHLAVK.[H]	1xpar [E/D]		0.00297287	0	2	10	6	P07900; P08238	P07900 [315-327]; P08238 [307-319]	0	1542.75	High	3.36181	High	0	4.486e-05
	FALSE	High	[K].VILHLKEDQTEYLEER.[RW]	1xpar [E/D]		0.000321763	0	4	11	11	P07900; P08238; Q58FF6; Q58FF7	P07900 [186-201]; P08238 [181-196]; Q58FF6 [156-171]; Q58FF7 [160-175]	1	2030.06	High	4.15316	High	0	1.197e-06
	FALSE	High	[K].IRYESLTDPSKLDSGK.[E]	1xpar [D8]		0.234785	0.0030601	3	11	1	P07900; P08238; Q58FF7	P07900 [59-74]; P08238 [54-69]; Q58FF7 [54-69]	2	1823.95	High	2.13457	High	0.0005835	0.06253
	FALSE	High	[R].TLTLVDTGIGMTK.[A]	1xpar [D6]; 1xOxidation [M11]		0.0130901	0	3	11	6	P07900; P08238; Q58FG1	P07900 [88-100]; P08238 [83-95]; Q58FG1 [28-40]	0	1380.74	High	3.84111	High	0	0.0005016
	FALSE	High	[K].DQVANSAFVER.[L]	1xpar [D1]		0.0956091	0.0030601	1	6	13	P07900	P07900 [500-510]	0	1250.61	High	2.11879	High	0.00526	0.1945
	FALSE	High	[K].EGLELPEDEEEK.[K]	1xpar [D/E]		0.0309296	0	4	14	14	P07900; P08238; Q58FF6; Q58FF7	P07900 [547-558]; P08238 [539-550]; Q58FF6 [447-458]; Q58FF7 [412-423]	0	1431.65	High	3.01275	High	0.0005835	0.0161
	FALSE	High	[K].YIDQEELNK.[T]	1xpar [D/E]		0.0354729	0	3	11	4	P07900; P08238; Q14568	P07900 [284-292]; P08238 [276-284]; Q14568 [283-291]	0	1166.57	High	2.10046	High	0	0.004536
	FALSE	High	[K].EGLELPEDEEEKK.[KI]	1xpar [D/E]		0.0534079	0	4	14	6	P07900; P08238; Q58FF6; Q58FF7	P07900 [547-559]; P08238 [539-551]; Q58FF6 [447-459]; Q58FF7 [412-424]	1	1559.74	High	2.46294	High	0	0.005036
	FALSE	High	[R].GVVDSEDIPLNLSR.[E]	1xpar [D/E]		0.00253201	0	2	18	8	P07900; P08238	P07900 [387-400]; P08238 [379-392]	0	1528.8	High	3.70374	High	0	3.452e-05
	FALSE	High	[R].YESLTDPSKLDSGK.[E]	1xpar [D/E]		0.0124205	0	3	11	6	P07900; P08238; Q58FF7	P07900 [61-74]; P08238 [56-69]; Q58FF7 [56-69]	1	1554.76	High	3.0539	High	0	0.0004599
	FALSE	High	[R].LVTSPCCIVTSTYGWTANMER.[I]	1xOxidation [M19]; 2xCarbamidomethyl [C6; C7]		0.000252861	0	1	4	5	P07900	P07900 [592-612]	0	2462.11	High	3.97638	High	0	1.093e-05
	FALSE	High	[R].TLTIVDTGIGMTKADLINNLGTIAK.[S]	1xOxidation [M11]		0.1348	0.0030601	2	9	2	P07900; P08238	P07900 [88-112]; P08238 [83-107]	1	2589.42	High	2.08855	High	0.0005835	0.02382
	FALSE	High	[R].TLTLVDTGIGMTK.[A]	1xOxidation [M11]		0.00155985	0	3	11	54	P07900; P08238; Q58FG1	P07900 [88-100]; P08238 [83-95]; Q58FG1 [28-40]	0	1365.73	High	3.60325	High	0	1.565e-05
	FALSE	High	[K].ADLINNLGTIAK.[SF]			0.00702782	0	3	12	22	P07900; P08238; Q14568	P07900 [101-112]; P08238 [96-107]; Q14568 [101-112]	0	1242.71	High	3.63561	High	0.0005835	0.01234
	FALSE	High	[R].APFDLFENRK.[K]			0.013644	0	1	6	1	P07900	P07900 [347-356]	1	1236.64	High	2.22449	High	0	0.000538
	FALSE	High	[K].EGLELPEDEEEKK.[KI]			0.0116556	0	4	14	7	P07900; P08238; Q58FF6; Q58FF7	P07900 [547-559]; P08238 [539-551]; Q58FF6 [447-459]; Q58FF7 [412-424]	1	1544.73	High	3.15026	High	0	0.0004163
	FALSE	High	[R].ELISNSSDALDK.[I]			0.0399007	0	2	6	10	P07900; Q14568	P07900 [47-58]; Q14568 [47-58]	0	1291.64	High	2.80415	High	0	0.003118
	FALSE	High	[K].IRYESLTDPSKLDSGK.[E]			9.07414e-05	0	3	11	9	P07900; P08238; Q58FF7	P07900 [59-74]; P08238 [54-69]; Q58FF7 [54-69]	2	1808.94	High	4.52481	High	0	2.586e-06
	FALSE	High	[R].GVVDSEDLPLNISR.[E]			0.000129712	0	2	18	54	P07900; P08238	P07900 [387-400]; P08238 [379-392]	0	1513.79	High	3.97915	High	0	9.767e-06
	FALSE	High	[R].YESLTDPSK.[L]			0.067785	0.0030601	4	12	3	P07900; P08238; Q58FF6; Q58FF7	P07900 [61-69]; P08238 [56-64]; Q58FF6 [32-40]; Q58FF7 [56-64]	0	1039.49	High	2.31489	High	0.0005835	0.02309
	FALSE	High	[K].YIDQEELNK.[T]			0.0574689	0.0030601	3	11	3	P07900; P08238; Q14568	P07900 [284-292]; P08238 [276-284]; Q14568 [283-291]	0	1151.56	High	2.44171	High	0.0005835	0.00691
	FALSE	High	[K].EKYIDQEELNK.[T]			0.0122163	0	3	11	2	P07900; P08238; Q14568	P07900 [282-292]; P08238 [274-284]; Q14568 [281-291]	1	1408.7	High	2.91208	High	0	0.000449
	FALSE	High	[K].EGLELPEDEEEKKK.[QM]			0.00200673	0	3	13	7	P07900; P08238; Q58FF7	P07900 [547-560]; P08238 [539-552]; Q58FF7 [412-425]	2	1672.83	High	3.36896	High	0	0.0001788
	FALSE	High	[K].EDQTEYLEERR.[IV]			0.102469	0.0030601	3	10	2	P07900; P08238; Q58FF7	P07900 [192-202]; P08238 [187-197]; Q58FF7 [166-176]	1	1467.67	High	1.56034	High	0.0005835	0.01496
	FALSE	High	[K].IRYESLTDPSK.[L]			0.00732545	0	4	12	8	P07900; P08238; Q58FF6; Q58FF7	P07900 [59-69]; P08238 [54-64]; Q58FF6 [30-40]; Q58FF7 [54-64]	1	1308.68	High	3.54587	High	0	0.001555
	FALSE	High	[K].EDQTEYLEER.[RW]			0.0298455	0	4	11	13	P07900; P08238; Q58FF6; Q58FF7	P07900 [192-201]; P08238 [187-196]; Q58FF6 [162-171]; Q58FF7 [166-175]	0	1311.57	High	2.78574	High	0	0.001932
	FALSE	High	[R].YESLTDPSKLDSGK.[E]			0.000204295	0	3	11	23	P07900; P08238; Q58FF7	P07900 [61-74]; P08238 [56-69]; Q58FF7 [56-69]	1	1539.75	High	4.26012	High	0	5.72e-07
	FALSE	High	[K].SLTNDWEDHLAVK.[H]			0.00110656	0	2	10	51	P07900; P08238	P07900 [315-327]; P08238 [307-319]	0	1527.74	High	4.33363	High	0	3.361e-05
	FALSE	High	[K].VILHLKEDQTEYLEER.[RW]			1.78524e-05	0	4	11	27	P07900; P08238; Q58FF6; Q58FF7	P07900 [186-201]; P08238 [181-196]; Q58FF6 [156-171]; Q58FF7 [160-175]	1	2015.04	High	4.92715	High	0	1.076e-08
	FALSE	High	[K].HNDDEQYAWESSAGGSFTVR.[TA]			9.15789e-06	0	3	7	19	P07900; P08238; Q14568	P07900 [154-173]; P08238 [149-168]; Q14568 [154-173]	0	2255.96	High	6.23058	High	0	3.631e-09
	FALSE	High	[K].HFSVEGQLEFR.[A]			0.00114395	0	5	13	21	P07900; P08238; Q14568; Q58FF7; Q58FG1	P07900 [328-338]; P08238 [320-330]; Q14568 [327-337]; Q58FF7 [262-272]; Q58FG1 [132-142]	0	1348.66	High	3.62686	High	0.0005835	0.0161
	FALSE	High	[K].YIDQEELNKTKPIWTR.[N]			0.0609995	0.0030601	3	11	2	P07900; P08238; Q14568	P07900 [284-299]; P08238 [276-291]; Q14568 [283-298]	1	2034.07	High	2.4915	High	0.0005835	0.006282
	FALSE	High	[R].TLTIVDTGIGMTK.[A]			0.00124994	0	3	11	50	P07900; P08238; Q58FG1	P07900 [88-100]; P08238 [83-95]; Q58FG1 [28-40]	0	1349.73	High	3.40775	High	0	0.0001353
	FALSE	High	[K].VILHLKEDQTEYLEERR.[IV]			0.00128147	0	3	10	5	P07900; P08238; Q58FF7	P07900 [186-202]; P08238 [181-197]; Q58FF7 [160-176]	2	2171.15	High	3.6869	High	0	2.036e-05
	FALSE	High	[R].ELISNSSDALDKIR.[Y]			0.00237584	0	1	5	6	P07900	P07900 [47-60]	1	1560.82	High	3.41791	High	0	3.101e-05
	FALSE	High	[K].EGLELPEDEEEK.[K]			0.0139105	0	4	14	6	P07900; P08238; Q58FF6; Q58FF7	P07900 [547-558]; P08238 [539-550]; Q58FF6 [447-458]; Q58FF7 [412-423]	0	1416.64	High	2.95522	High	0	0.001226
FALSE	High	Master Protein	H6VRG1	Keratin 1 OS=Homo sapiens GN=KRT1 PE=3 SV=1	0	113.272	36.8992	23	39	20	1	645	66.086	8.12	High		105.441	23
	Checked	Confidence	Annotated Sequence	Modifications	Modifications in Master Proteins	Qvality PEP	Qvality q-value	# Protein Groups	# Proteins	# PSMs	Master Protein Accessions	Positions in Master Proteins	# Missed Cleavages	Theo. MH+ [Da]	Found in Sample: [S2] F2: Sample	XCorr Sequest HT	Confidence Sequest HT	Percolator q-Value Sequest HT	Percolator PEP Sequest HT
	FALSE	High	[R].LDSELKNMQDMVEDYR.[N]	2xOxidation [M8; M11]		0.0322288	0	1	7	1	H6VRG1	H6VRG1 [253-268]	1	2017.88	High	2.42123	High	0	0.00219
	FALSE	High	[K].SLNNQFASFIDK.[V]	1xpar [D11]		0.129956	0.0030601	1	7	1	H6VRG1	H6VRG1 [187-198]	0	1398.7	High	1.13496	High	0.0005835	0.02238
	FALSE	High	[R].LDSELKNMQDMVEDYR.[N]	1xOxidation [M8]		0.0158388	0	1	7	1	H6VRG1	H6VRG1 [253-268]	1	2001.89	High	2.32227	High	0	0.0006851
	FALSE	High	[K].NMQDMVEDYR.[N]	1xOxidation [M]		0.0342321	0	1	7	2	H6VRG1	H6VRG1 [259-268]	0	1316.52	High	2.22111	High	0	0.00242
	FALSE	High	[R].FSSCGGGGGSFGAGGGFGSR.[S]	1xCarbamidomethyl [C4]		0.000486145	0	1	6	1	H6VRG1	H6VRG1 [46-65]	0	1765.73	High	2.94302	High	0	2.342e-06
	FALSE	High	[K].QISNLQQSISDAEQR.[G]			0.0014395	0	1	7	4	H6VRG1	H6VRG1 [419-433]	0	1716.85	High	3.25911	High	0	1.372e-05
	FALSE	High	[K].SKAEAESLYQSKYEELQITAGR.[H]			6.73399e-06	0	1	7	2	H6VRG1	H6VRG1 [366-387]	2	2501.25	High	3.6445	High	0	2.199e-09
	FALSE	High	[K].SLNNQFASFIDKVR.[F]			0.00107634	0	1	7	1	H6VRG1	H6VRG1 [187-200]	1	1638.86	High	3.8209	High	0	8.533e-06
	FALSE	High	[K].NKLNDLEDALQQAKEDLAR.[L]			0.0335817	0	1	7	1	H6VRG1	H6VRG1 [443-461]	2	2184.13	High	2.71745	High	0	0.002345
	FALSE	High	[K].LNDLEDALQQAKEDLAR.[L]			0.0116556	0	1	7	1	H6VRG1	H6VRG1 [445-461]	1	1941.99	High	3.00641	High	0	0.0004155
	FALSE	High	[R].SLDLDSIIAEVK.[A]			0.00386671	0	1	6	3	H6VRG1	H6VRG1 [345-356]	0	1302.72	High	3.15406	High	0	6.868e-05
	FALSE	High	[K].SLNNQFASFIDK.[V]			0.00552492	0	1	7	2	H6VRG1	H6VRG1 [187-198]	0	1383.69	High	2.57695	High	0	0.0001227
	FALSE	High	[K].WELLQQVDTSTR.[T]			0.00241563	0	1	7	2	H6VRG1	H6VRG1 [213-224]	0	1475.75	High	3.23872	High	0	3.193e-05
	FALSE	High	[K].NKLNDLEDALQQAK.[E]			0.000802547	0	1	7	1	H6VRG1	H6VRG1 [443-456]	1	1599.83	High	2.62213	High	0	5.298e-06
	FALSE	High	[K].LNDLEDALQQAK.[E]			0.00252501	0	1	7	1	H6VRG1	H6VRG1 [445-456]	0	1357.7	High	3.39045	High	0	3.434e-05
	FALSE	High	[R].LLRDYQELMNTK.[L]			0.00610335	0	1	7	1	H6VRG1	H6VRG1 [462-473]	1	1523.79	High	3.65252	High	0	0.0001444
	FALSE	High	[R].TNAENEFVTIKK.[D]			0.00349044	0	1	7	2	H6VRG1	H6VRG1 [279-290]	1	1393.73	High	3.54606	High	0	5.816e-05
	FALSE	High	[K].NMQDMVEDYR.[N]			0.0658	0.0030601	1	7	1	H6VRG1	H6VRG1 [259-268]	0	1300.53	High	2.57241	High	0.0005835	0.007134
	FALSE	High	[R].TLLEGEESR.[M]			0.270071	0.0030601	1	7	1	H6VRG1	H6VRG1 [485-493]	0	1033.52	High	1.57375	High	0.0005835	0.08055
	FALSE	High	[R].GSYGSGGSSYGSGGGSYGSGGGGGGHGSYGSGSSSGGYR.[G]			7.60417e-10	0	1	6	1	H6VRG1	H6VRG1 [551-589]	0	3312.31	High	6.18559	High	0	8.21819e-16
	FALSE	High	[K].DVDGAYMTKVDLQAK.[L]			0.310273	0.00588925	1	7	1	H6VRG1	H6VRG1 [291-305]	1	1653.82	High	2.09484	High	0.002276	0.1035
	FALSE	High	[R].TNAENEFVTIK.[K]			0.0434252	0	1	7	2	H6VRG1	H6VRG1 [279-289]	0	1265.64	High	2.51309	High	0	0.003587
	FALSE	High	[K].KQISNLQQSISDAEQR.[G]			0.0313568	0	1	7	1	H6VRG1	H6VRG1 [418-433]	1	1844.95	High	3.01455	High	0	0.002093
	FALSE	High	[R].FLEQQNQVLQTK.[W]			0.00147582	0	2	10	2	P35908; H6VRG1	P35908 [198-209]; H6VRG1 [201-212]	0	1475.79	High	3.81037	High	0	1.431e-05
	FALSE	High	[K].YEELQITAGR.[H]			0.0116878	0	2	8	2	P04259; H6VRG1	P04259 [360-369]; H6VRG1 [378-387]	0	1179.6	High	2.76312	High	0	0.0004166
	FALSE	High	[K].IEISELNR.[V]			0.101384	0.0030601	2	8	1	P35908; H6VRG1	P35908 [394-401]; H6VRG1 [397-404]	0	973.531	High	1.91385	High	0.0005835	0.01469
FALSE	High	Master Protein	Q58FF6	Putative heat shock protein HSP 90-beta 4 OS=Homo sapiens GN=HSP90AB4P PE=5 SV=1	0	74.0406	16.0396	10	113	3	1	505	58.228	4.73	High		194.415	10
	Checked	Confidence	Annotated Sequence	Modifications	Modifications in Master Proteins	Qvality PEP	Qvality q-value	# Protein Groups	# Proteins	# PSMs	Master Protein Accessions	Positions in Master Proteins	# Missed Cleavages	Theo. MH+ [Da]	Found in Sample: [S2] F2: Sample	XCorr Sequest HT	Confidence Sequest HT	Percolator q-Value Sequest HT	Percolator PEP Sequest HT
	FALSE	High	[K].KGFEVIYMSEPIDEYCVQQLK.[E]	2xpar [E4; E10]; 1xOxidation [M8]; 1xCarbamidomethyl [C16]		0.00477151	0	1	1	2	Q58FF6	Q58FF6 [414-434]	1	2622.26	High	2.61461	High	0	9.682e-05
	FALSE	High	[R].YESLTDPSK.[L]	1xpar [E2]		0.0777756	0.0030601	4	12	1	P07900; P08238; Q58FF6; Q58FF7	P07900 [61-69]; P08238 [56-64]; Q58FF6 [32-40]; Q58FF7 [56-64]	0	1054.51	High	2.04545	High	0.0005835	0.00943
	FALSE	High	[K].EDQTEYLEER.[RW]	1xpar [E/D]		0.0354729	0	4	11	7	P07900; P08238; Q58FF6; Q58FF7	P07900 [192-201]; P08238 [187-196]; Q58FF6 [162-171]; Q58FF7 [166-175]	0	1326.58	High	2.749	High	0	0.00257
	FALSE	High	[K].VILHLKEDQTEYLEER.[RW]	1xpar [E/D]		0.000321763	0	4	11	11	P07900; P08238; Q58FF6; Q58FF7	P07900 [186-201]; P08238 [181-196]; Q58FF6 [156-171]; Q58FF7 [160-175]	1	2030.06	High	4.15316	High	0	1.197e-06
	FALSE	High	[K].EGLELPEDEEEK.[K]	1xpar [D/E]		0.0309296	0	4	14	14	P07900; P08238; Q58FF6; Q58FF7	P07900 [547-558]; P08238 [539-550]; Q58FF6 [447-458]; Q58FF7 [412-423]	0	1431.65	High	3.01275	High	0.0005835	0.0161
	FALSE	High	[K].EGLELPEDEEEKK.[KI]	1xpar [D/E]		0.0534079	0	4	14	6	P07900; P08238; Q58FF6; Q58FF7	P07900 [547-559]; P08238 [539-551]; Q58FF6 [447-459]; Q58FF7 [412-424]	1	1559.74	High	2.46294	High	0	0.005036
	FALSE	High	[K].GFEVIYMSEPIDEYCVQQLK.[E]	1xOxidation [M7]; 1xCarbamidomethyl [C15]		0.023367	0	1	1	2	Q58FF6	Q58FF6 [415-434]	0	2464.14	High	2.52194	High	0	0.001292
	FALSE	High	[-].MSLIINTFYSNK.[E]	1xOxidation [M1]		0.0112754	0	1	1	1	Q58FF6	Q58FF6 [1-12]	0	1446.73	High	2.59559	High	0	0.0003943
	FALSE	High	[K].GFEVIYMSEPIDEYCVQQLK.[E]	1xCarbamidomethyl [C15]		0.0836294	0.0030601	1	1	1	Q58FF6	Q58FF6 [415-434]	0	2448.15	High	1.95903	High	0.0005835	0.01062
	FALSE	High	[K].EGLELPEDEEEKK.[KI]			0.0116556	0	4	14	7	P07900; P08238; Q58FF6; Q58FF7	P07900 [547-559]; P08238 [539-551]; Q58FF6 [447-459]; Q58FF7 [412-424]	1	1544.73	High	3.15026	High	0	0.0004163
	FALSE	High	[KR].LMKEILDK.[K]			0.0872968	0.0030601	3	7	4	P08238; Q58FF6; Q58FF7	P08238 [566-573]; Q58FF6 [474-481]; Q58FF7 [439-446]	1	989.57	High	2.64294	High	0.0005835	0.0323
	FALSE	High	[R].YESLTDPSK.[L]			0.067785	0.0030601	4	12	3	P07900; P08238; Q58FF6; Q58FF7	P07900 [61-69]; P08238 [56-64]; Q58FF6 [32-40]; Q58FF7 [56-64]	0	1039.49	High	2.31489	High	0.0005835	0.02309
	FALSE	High	[K].IRYESLTDPSK.[L]			0.00732545	0	4	12	8	P07900; P08238; Q58FF6; Q58FF7	P07900 [59-69]; P08238 [54-64]; Q58FF6 [30-40]; Q58FF7 [54-64]	1	1308.68	High	3.54587	High	0	0.001555
	FALSE	High	[K].EDQTEYLEER.[RW]			0.0298455	0	4	11	13	P07900; P08238; Q58FF6; Q58FF7	P07900 [192-201]; P08238 [187-196]; Q58FF6 [162-171]; Q58FF7 [166-175]	0	1311.57	High	2.78574	High	0	0.001932
	FALSE	High	[K].VILHLKEDQTEYLEER.[RW]			1.78524e-05	0	4	11	27	P07900; P08238; Q58FF6; Q58FF7	P07900 [186-201]; P08238 [181-196]; Q58FF6 [156-171]; Q58FF7 [160-175]	1	2015.04	High	4.92715	High	0	1.076e-08
	FALSE	High	[K].EGLELPEDEEEK.[K]			0.0139105	0	4	14	6	P07900; P08238; Q58FF6; Q58FF7	P07900 [547-558]; P08238 [539-550]; Q58FF6 [447-458]; Q58FF7 [412-423]	0	1416.64	High	2.95522	High	0	0.001226
FALSE	High	Master Protein	P35908	Keratin, type II cytoskeletal 2 epidermal OS=Homo sapiens GN=KRT2 PE=1 SV=2	0	64.6388	31.2989	17	24	12	1	639	65.393	8	High		58.2987	17
	Checked	Confidence	Annotated Sequence	Modifications	Modifications in Master Proteins	Qvality PEP	Qvality q-value	# Protein Groups	# Proteins	# PSMs	Master Protein Accessions	Positions in Master Proteins	# Missed Cleavages	Theo. MH+ [Da]	Found in Sample: [S2] F2: Sample	XCorr Sequest HT	Confidence Sequest HT	Percolator q-Value Sequest HT	Percolator PEP Sequest HT
	FALSE	High	[K].DVDNAYMIK.[V]	1xOxidation [M7]		0.291323	0.00588925	1	1	1	P35908	P35908 [288-296]	0	1084.5	High	1.60631	High	0.002276	0.09246
	FALSE	High	[K].VLYDAEISQIHQSVTDTNVILSMDNSR.[N]	1xOxidation [M23]		0.0236909	0	1	1	1	P35908	P35908 [315-341]	0	3064.49	High	2.74354	High	0	0.001321
	FALSE	High	[R].TSQNSELNNMQDLVEDYKK.[K]	1xOxidation [M10]		0.000215932	0	1	1	1	P35908	P35908 [248-266]	1	2272.04	High	3.60551	High	0	6.255e-07
	FALSE	High	[K].TLNNKFASFIDK.[V]			0.044626	0	3	24	1	P35908; P04259; P13647	P35908 [184-195]; P04259 [169-180]; P13647 [174-185]	1	1397.74	High	1.85956	High	0	0.003741
	FALSE	High	[K].VDLLNQEIEFLK.[V]			0.00327522	0	1	1	1	P35908	P35908 [303-314]	0	1460.8	High	3.82296	High	0	5.237e-05
	FALSE	High	[K].LNDLEEALQQAK.[E]			0.00509904	0	1	1	1	P35908	P35908 [442-453]	0	1371.71	High	2.8252	High	0	0.0001077
	FALSE	High	[K].NVQDAIADAEQRGEHALKDAR.[N]			0.00253902	0	1	1	1	P35908	P35908 [419-439]	2	2307.14	High	2.73804	High	0	3.456e-05
	FALSE	High	[R].NKLNDLEEALQQAK.[E]			0.00971197	0	1	1	1	P35908	P35908 [440-453]	1	1613.85	High	2.43187	High	0	0.0003091
	FALSE	High	[R].TAAENDFVTLKK.[D]			0.00704728	0	1	1	2	P35908	P35908 [276-287]	1	1336.71	High	3.6547	High	0	0.0001827
	FALSE	High	[R].HGGGGGGFGGGGFGSR.[S]			0.284542	0.00588925	1	1	1	P35908	P35908 [46-61]	0	1320.58	High	1.43001	High	0.002276	0.08866
	FALSE	High	[R].GFSSGSAVVSGGSR.[R]			0.0484269	0	1	1	1	P35908	P35908 [21-34]	0	1254.61	High	1.90268	High	0	0.004289
	FALSE	High	[K].YEELQVTVGR.[H]			0.0847593	0.0030601	1	1	2	P35908	P35908 [375-384]	0	1193.62	High	1.98568	High	0.0005835	0.01089
	FALSE	High	[K].NVQDAIADAEQR.[G]			0.00508496	0	1	1	1	P35908	P35908 [419-430]	0	1329.64	High	2.6776	High	0	0.0001073
	FALSE	High	[R].NLDLDSIIAEVK.[A]			0.0156216	0	3	19	2	P35908; P04259; P13647	P35908 [342-353]; P04259 [327-338]; P13647 [332-343]	0	1329.73	High	3.0931	High	0	0.0006707
	FALSE	High	[K].FASFIDKVR.[F]			0.0550273	0.0030601	3	29	3	P35908; P04259; P13647	P35908 [189-197]; P04259 [174-182]; P13647 [179-187]	1	1082.6	High	2.36434	High	0.0005835	0.005308
	FALSE	High	[R].TSQNSELNNMQDLVEDYKK.[K]			2.71229e-05	0	1	1	1	P35908	P35908 [248-266]	1	2256.04	High	5.33541	High	0	2.127e-08
	FALSE	High	[R].FLEQQNQVLQTK.[W]			0.00147582	0	2	10	2	P35908; H6VRG1	P35908 [198-209]; H6VRG1 [201-212]	0	1475.79	High	3.81037	High	0	1.431e-05
	FALSE	High	[K].IEISELNR.[V]			0.101384	0.0030601	2	8	1	P35908; H6VRG1	P35908 [394-401]; H6VRG1 [397-404]	0	973.531	High	1.91385	High	0.0005835	0.01469
FALSE	High	Master Protein	P13645	Keratin, type I cytoskeletal 10 OS=Homo sapiens GN=KRT10 PE=1 SV=6	0	56.4917	23.9726	13	24	12	1	584	58.792	5.21	High		69.7392	13
	Checked	Confidence	Annotated Sequence	Modifications	Modifications in Master Proteins	Qvality PEP	Qvality q-value	# Protein Groups	# Proteins	# PSMs	Master Protein Accessions	Positions in Master Proteins	# Missed Cleavages	Theo. MH+ [Da]	Found in Sample: [S2] F2: Sample	XCorr Sequest HT	Confidence Sequest HT	Percolator q-Value Sequest HT	Percolator PEP Sequest HT
	FALSE	High	[R].AETECQNTEYQQLLDIK.[I]	1xCarbamidomethyl [C5]		0.000914106	0	1	1	2	P13645	P13645 [423-439]	0	2082.96	High	3.43411	High	0	6.556e-06
	FALSE	High	[R].VLDELTLTK.[A]			0.129616	0.0030601	1	1	2	P13645	P13645 [258-266]	0	1031.6	High	2.32246	High	0.0005835	0.02231
	FALSE	High	[KR].DAEAWFNEK.[S]			0.160755	0.0030601	1	4	2	P13645	P13645 [335-343]	0	1109.49	High	2.43256	High	0.0005835	0.03225
	FALSE	High	[K].SKELTTEIDNNIEQISSYK.[S]			0.00147991	0	1	1	1	P13645	P13645 [344-362]	1	2212.1	High	4.01741	High	0	1.437e-05
	FALSE	High	[K].GSLGGGFSSGGFSGGSFSR.[G]			0.000368534	0	1	1	3	P13645	P13645 [41-59]	0	1707.77	High	4.1431	High	0	1.489e-06
	FALSE	High	[R].SQYEQLAEQNRKDAEAWFNEK.[S]			0.0452385	0	1	1	2	P13645	P13645 [323-343]	2	2584.21	High	3.04462	High	0	0.003833
	FALSE	High	[K].ELTTEIDNNIEQISSYK.[S]			6.05593e-05	0	1	1	2	P13645	P13645 [346-362]	0	1996.97	High	4.3599	High	0	7.885e-08
	FALSE	High	[R].LKYENEVALR.[Q]			0.0162374	0	1	1	3	P13645	P13645 [236-245]	1	1234.68	High	3.82853	High	0	0.0007133
	FALSE	High	[R].LASYLDKVR.[A]			0.027334	0	3	14	2	P02533; P13645; P08779	P02533 [126-134]; P13645 [157-165]; P08779 [128-136]	1	1064.61	High	2.20568	High	0	0.001675
	FALSE	High	[R].ALEESNYELEGK.[I]			0.0159265	0	1	1	2	P13645	P13645 [166-177]	0	1381.65	High	2.9683	High	0	0.0006926
	FALSE	High	[K].QSLEASLAETEGR.[Y]			0.00187774	0	1	1	1	P13645	P13645 [387-399]	0	1390.68	High	3.81564	High	0	2.118e-05
	FALSE	High	[R].KDAEAWFNEK.[S]			0.00353907	0	1	2	1	P13645	P13645 [334-343]	1	1237.58	High	3.06492	High	0	5.941e-05
	FALSE	High	[K].IRLENEIQTYR.[S]			0.00618833	0	1	1	1	P13645	P13645 [440-450]	1	1434.77	High	2.89299	High	0	0.0001479
FALSE	High	Master Protein	Q14568	Heat shock protein HSP 90-alpha A2 OS=Homo sapiens GN=HSP90AA2P PE=1 SV=2	0	50.8025	25.0729	8	87	1	1	343	39.34	4.65	High		232.594	8
	Checked	Confidence	Annotated Sequence	Modifications	Modifications in Master Proteins	Qvality PEP	Qvality q-value	# Protein Groups	# Proteins	# PSMs	Master Protein Accessions	Positions in Master Proteins	# Missed Cleavages	Theo. MH+ [Da]	Found in Sample: [S2] F2: Sample	XCorr Sequest HT	Confidence Sequest HT	Percolator q-Value Sequest HT	Percolator PEP Sequest HT
	FALSE	High	[K].HNDDEQYAWESSAGGSFTVR.[TA]	1xpar [E10]		0.00657653	0	3	7	3	P07900; P08238; Q14568	P07900 [154-173]; P08238 [149-168]; Q14568 [154-173]	0	2270.97	High	4.01728	High	0	0.0001632
	FALSE	High	[K].YIDQEELNK.[T]	1xpar [D/E]		0.0354729	0	3	11	4	P07900; P08238; Q14568	P07900 [284-292]; P08238 [276-284]; Q14568 [283-291]	0	1166.57	High	2.10046	High	0	0.004536
	FALSE	High	[K].ADLINNLGTIAK.[SF]			0.00702782	0	3	12	22	P07900; P08238; Q14568	P07900 [101-112]; P08238 [96-107]; Q14568 [101-112]	0	1242.71	High	3.63561	High	0.0005835	0.01234
	FALSE	High	[R].ELISNSSDALDK.[I]			0.0399007	0	2	6	10	P07900; Q14568	P07900 [47-58]; Q14568 [47-58]	0	1291.64	High	2.80415	High	0	0.003118
	FALSE	High	[K].YIDQEELNK.[T]			0.0574689	0.0030601	3	11	3	P07900; P08238; Q14568	P07900 [284-292]; P08238 [276-284]; Q14568 [283-291]	0	1151.56	High	2.44171	High	0.0005835	0.00691
	FALSE	High	[K].EKYIDQEELNK.[T]			0.0122163	0	3	11	2	P07900; P08238; Q14568	P07900 [282-292]; P08238 [274-284]; Q14568 [281-291]	1	1408.7	High	2.91208	High	0	0.000449
	FALSE	High	[K].HNDDEQYAWESSAGGSFTVR.[TA]			9.15789e-06	0	3	7	19	P07900; P08238; Q14568	P07900 [154-173]; P08238 [149-168]; Q14568 [154-173]	0	2255.96	High	6.23058	High	0	3.631e-09
	FALSE	High	[K].NLTNDWEDHLAVK.[H]			0.0541381	0	1	1	1	Q14568	Q14568 [314-326]	0	1554.75	High	2.30616	High	0	0.005167
	FALSE	High	[K].HFSVEGQLEFR.[A]			0.00114395	0	5	13	21	P07900; P08238; Q14568; Q58FF7; Q58FG1	P07900 [328-338]; P08238 [320-330]; Q14568 [327-337]; Q58FF7 [262-272]; Q58FG1 [132-142]	0	1348.66	High	3.62686	High	0.0005835	0.0161
	FALSE	High	[K].YIDQEELNKTKPIWTR.[N]			0.0609995	0.0030601	3	11	2	P07900; P08238; Q14568	P07900 [284-299]; P08238 [276-291]; Q14568 [283-298]	1	2034.07	High	2.4915	High	0.0005835	0.006282
FALSE	High	Master Protein	P35527	Keratin, type I cytoskeletal 9 OS=Homo sapiens GN=KRT9 PE=1 SV=3	0	43.93	21.6693	9	14	9	1	623	62.027	5.24	High		41.5914	9
	Checked	Confidence	Annotated Sequence	Modifications	Modifications in Master Proteins	Qvality PEP	Qvality q-value	# Protein Groups	# Proteins	# PSMs	Master Protein Accessions	Positions in Master Proteins	# Missed Cleavages	Theo. MH+ [Da]	Found in Sample: [S2] F2: Sample	XCorr Sequest HT	Confidence Sequest HT	Percolator q-Value Sequest HT	Percolator PEP Sequest HT
	FALSE	High	[K].TLNDMRQEYEQLIAK.[N]	1xOxidation [M5]		0.0333981	0	1	2	3	P35527	P35527 [322-336]	1	1867.92	High	2.38525	High	0	0.003358
	FALSE	High	[R-].MTLDDFR.[I]	1xOxidation [M1]		0.305269	0.00588925	1	2	2	P35527	P35527 [234-240]	0	913.408	High	2.10324	High	0.002276	0.1008
	FALSE	High	[K].EIETYHNLLEGGQEDFESSGAGK.[I]			0.000426806	0	1	2	1	P35527	P35527 [450-472]	0	2510.13	High	3.5096	High	0	1.894e-06
	FALSE	High	[R].SGGGGGGGLGSGGSIR.[S]			0.00297287	0	1	1	1	P35527	P35527 [14-29]	0	1232.6	High	3.57411	High	0	4.468e-05
	FALSE	High	[R].QFSSSYLSR.[S]			0.290639	0.00588925	1	1	1	P35527	P35527 [5-13]	0	1074.52	High	1.70117	High	0.002276	0.09192
	FALSE	High	[R].GGSGGSHGGGSGFGGESGGSYGGGEEASGSGGGYGGGSGK.[S]			1.44216e-08	0	1	2	1	P35527	P35527 [580-619]	0	3223.28	High	9.93756	High	0	9.93e-14
	FALSE	High	[K].TLNDMRQEYEQLIAK.[N]			0.0118178	0	1	2	2	P35527	P35527 [322-336]	1	1851.93	High	2.56996	High	0	0.0006072
	FALSE	High	[R].QEYEQLIAK.[N]			0.108923	0.0030601	1	2	1	P35527	P35527 [328-336]	0	1121.58	High	1.96317	High	0.0005835	0.01656
	FALSE	High	[K].VQALEEANNDLENK.[I]			0.0213955	0	1	1	1	P35527	P35527 [171-184]	0	1586.77	High	2.65558	High	0	0.00112
	FALSE	High	[R].QGVDADINGLR.[Q]			0.0467424	0	1	2	1	P35527	P35527 [251-261]	0	1157.59	High	2.96431	High	0	0.004054
FALSE	High	Master Protein	Q58FG1	Putative heat shock protein HSP 90-alpha A4 OS=Homo sapiens GN=HSP90AA4P PE=5 SV=1	0	32.4386	11.244	4	78	2	1	418	47.682	5.19	High		210.348	4
	Checked	Confidence	Annotated Sequence	Modifications	Modifications in Master Proteins	Qvality PEP	Qvality q-value	# Protein Groups	# Proteins	# PSMs	Master Protein Accessions	Positions in Master Proteins	# Missed Cleavages	Theo. MH+ [Da]	Found in Sample: [S2] F2: Sample	XCorr Sequest HT	Confidence Sequest HT	Percolator q-Value Sequest HT	Percolator PEP Sequest HT
	FALSE	High	[R].TLTLVDTGIGMTK.[A]	1xpar [D6]; 1xOxidation [M11]		0.0130901	0	3	11	6	P07900; P08238; Q58FG1	P07900 [88-100]; P08238 [83-95]; Q58FG1 [28-40]	0	1380.74	High	3.84111	High	0	0.0005016
	FALSE	High	[R].TLTLVDTGIGMTK.[A]	1xOxidation [M11]		0.00155985	0	3	11	54	P07900; P08238; Q58FG1	P07900 [88-100]; P08238 [83-95]; Q58FG1 [28-40]	0	1365.73	High	3.60325	High	0	1.565e-05
	FALSE	High	[K].ADLINNLGTITK.[S]			0.0277122	0	1	1	1	Q58FG1	Q58FG1 [41-52]	0	1272.72	High	2.67673	High	0	0.001713
	FALSE	High	[K].STYGWTANMER.[I]			0.211716	0.0030601	1	1	1	Q58FG1	Q58FG1 [290-300]	0	1315.57	High	2.16772	High	0.0005835	0.05222
	FALSE	High	[K].HFSVEGQLEFR.[A]			0.00114395	0	5	13	21	P07900; P08238; Q14568; Q58FF7; Q58FG1	P07900 [328-338]; P08238 [320-330]; Q14568 [327-337]; Q58FF7 [262-272]; Q58FG1 [132-142]	0	1348.66	High	3.62686	High	0.0005835	0.0161
	FALSE	High	[R].TLTIVDTGIGMTK.[A]			0.00124994	0	3	11	50	P07900; P08238; Q58FG1	P07900 [88-100]; P08238 [83-95]; Q58FG1 [28-40]	0	1349.73	High	3.40775	High	0	0.0001353
FALSE	High	Master Protein	P13647	Keratin, type II cytoskeletal 5 OS=Homo sapiens GN=KRT5 PE=1 SV=3	0	26.3758	15.2542	9	13	5	1	590	62.34	7.74	High		26.7554	9
	Checked	Confidence	Annotated Sequence	Modifications	Modifications in Master Proteins	Qvality PEP	Qvality q-value	# Protein Groups	# Proteins	# PSMs	Master Protein Accessions	Positions in Master Proteins	# Missed Cleavages	Theo. MH+ [Da]	Found in Sample: [S2] F2: Sample	XCorr Sequest HT	Confidence Sequest HT	Percolator q-Value Sequest HT	Percolator PEP Sequest HT
	FALSE	High	[K].VDALMDEINFMK.[M]	2xOxidation [M5; M11]		0.202944	0.0030601	1	4	1	P13647	P13647 [293-304]	0	1457.67	High	1.76979	High	0.0005835	0.0485
	FALSE	High	[R].TTAENEFVMLKK.[D]	1xOxidation [M9]		0.0048918	0	1	5	1	P13647	P13647 [266-277]	1	1426.72	High	2.6482	High	0	0.000101
	FALSE	High	[K].VDALMDEINFMK.[M]			0.0603422	0.0030601	1	4	1	P13647	P13647 [293-304]	0	1425.68	High	2.02247	High	0.0005835	0.006173
	FALSE	High	[K].TLNNKFASFIDK.[V]			0.044626	0	3	24	1	P35908; P04259; P13647	P35908 [184-195]; P04259 [169-180]; P13647 [174-185]	1	1397.74	High	1.85956	High	0	0.003741
	FALSE	High	[K].WTLLQEQGTK.[T]			0.0325842	0	2	13	1	P04259; P13647	P04259 [195-204]; P13647 [200-209]	0	1203.64	High	2.45261	High	0	0.002234
	FALSE	High	[R].QLDSIVGER.[G]			0.171812	0.0030601	1	12	1	P13647	P13647 [229-237]	0	1016.54	High	2.38474	High	0.0005835	0.03617
	FALSE	High	[R].NLDLDSIIAEVK.[A]			0.0156216	0	3	19	2	P35908; P04259; P13647	P35908 [342-353]; P04259 [327-338]; P13647 [332-343]	0	1329.73	High	3.0931	High	0	0.0006707
	FALSE	High	[K].FASFIDKVR.[F]			0.0550273	0.0030601	3	29	3	P35908; P04259; P13647	P35908 [189-197]; P04259 [174-182]; P13647 [179-187]	1	1082.6	High	2.36434	High	0.0005835	0.005308
	FALSE	High	[K].LAELEEALQK.[A]			0.0291971	0	1	4	1	P13647	P13647 [432-441]	0	1143.63	High	2.7831	High	0	0.001866
	FALSE	High	[R].ISISTSGGSFR.[N]			0.0151124	0	1	2	1	P13647	P13647 [74-84]	0	1111.57	High	3.06787	High	0	0.0006336
FALSE	High	Master Protein	P04259	Keratin, type II cytoskeletal 6B OS=Homo sapiens GN=KRT6B PE=1 SV=5	0	18.5975	10.2837	6	10	1	1	564	60.03	8	High		20.5049	6
	Checked	Confidence	Annotated Sequence	Modifications	Modifications in Master Proteins	Qvality PEP	Qvality q-value	# Protein Groups	# Proteins	# PSMs	Master Protein Accessions	Positions in Master Proteins	# Missed Cleavages	Theo. MH+ [Da]	Found in Sample: [S2] F2: Sample	XCorr Sequest HT	Confidence Sequest HT	Percolator q-Value Sequest HT	Percolator PEP Sequest HT
	FALSE	High	[K].TLNNKFASFIDK.[V]			0.044626	0	3	24	1	P35908; P04259; P13647	P35908 [184-195]; P04259 [169-180]; P13647 [174-185]	1	1397.74	High	1.85956	High	0	0.003741
	FALSE	High	[K].WTLLQEQGTK.[T]			0.0325842	0	2	13	1	P04259; P13647	P04259 [195-204]; P13647 [200-209]	0	1203.64	High	2.45261	High	0	0.002234
	FALSE	High	[K].ADTLTDEINFLR.[A]			0.00712566	0	1	8	1	P04259	P04259 [288-299]	0	1407.71	High	3.23662	High	0	0.0001863
	FALSE	High	[R].NLDLDSIIAEVK.[A]			0.0156216	0	3	19	2	P35908; P04259; P13647	P35908 [342-353]; P04259 [327-338]; P13647 [332-343]	0	1329.73	High	3.0931	High	0	0.0006707
	FALSE	High	[K].FASFIDKVR.[F]			0.0550273	0.0030601	3	29	3	P35908; P04259; P13647	P35908 [189-197]; P04259 [174-182]; P13647 [179-187]	1	1082.6	High	2.36434	High	0.0005835	0.005308
	FALSE	High	[K].YEELQITAGR.[H]			0.0116878	0	2	8	2	P04259; H6VRG1	P04259 [360-369]; H6VRG1 [378-387]	0	1179.6	High	2.76312	High	0	0.0004166
FALSE	High	Master Protein	P02533	Keratin, type I cytoskeletal 14 OS=Homo sapiens GN=KRT14 PE=1 SV=4	0	15.9649	14.1949	7	8	3	1	472	51.529	5.16	High		18.6573	7
	Checked	Confidence	Annotated Sequence	Modifications	Modifications in Master Proteins	Qvality PEP	Qvality q-value	# Protein Groups	# Proteins	# PSMs	Master Protein Accessions	Positions in Master Proteins	# Missed Cleavages	Theo. MH+ [Da]	Found in Sample: [S2] F2: Sample	XCorr Sequest HT	Confidence Sequest HT	Percolator q-Value Sequest HT	Percolator PEP Sequest HT
	FALSE	High	[K].DAEEWFFTK.[T]			0.115451	0.0030601	1	2	1	P02533	P02533 [301-309]	0	1172.53	High	2.52102	High	0.0005835	0.0183
	FALSE	High	[R].APSTYGGGLSVSSSR.[F]			0.0209867	0	1	1	1	P02533	P02533 [42-56]	0	1425.7	High	2.50603	High	0	0.001087
	FALSE	High	[R].LASYLDKVR.[A]			0.027334	0	3	14	2	P02533; P13645; P08779	P02533 [126-134]; P13645 [157-165]; P08779 [128-136]	1	1064.61	High	2.20568	High	0	0.001675
	FALSE	High	[R].LEQEIATYR.[RSH]			0.0668756	0.0030601	4	19	1	B4DE59; P02533; A1A4E9; P08779	B4DE59 [536-544]; P02533 [408-416]; A1A4E9 [398-406]; P08779 [410-418]	0	1122.58	High	2.55169	High	0.0005835	0.007338
	FALSE	High	[R].ILNEMRDQYEK.[M]			0.0396832	0	1	7	1	P02533	P02533 [283-293]	1	1438.7	High	2.59311	High	0	0.003084
	FALSE	High	[R].ALEEANADLEVK.[I]			0.0698282	0.0030601	3	13	1	P02533; A1A4E9; P08779	P02533 [135-146]; A1A4E9 [124-135]; P08779 [137-148]	0	1301.66	High	2.34564	High	0.0005835	0.007878
	FALSE	High	[K].TRLEQEIATYR.[RS]			0.115147	0.0030601	3	16	1	P02533; A1A4E9; P08779	P02533 [406-416]; A1A4E9 [396-406]; P08779 [408-418]	1	1379.73	High	1.84783	High	0.0005835	0.01825
FALSE	High	Master Protein	B4DPP6	cDNA FLJ54371, highly similar to Serum albumin OS=Homo sapiens PE=2 SV=1	0	12.1051	5.01618	3	7	3	1	618	70.317	6.09	High		16.4022	3
	Checked	Confidence	Annotated Sequence	Modifications	Modifications in Master Proteins	Qvality PEP	Qvality q-value	# Protein Groups	# Proteins	# PSMs	Master Protein Accessions	Positions in Master Proteins	# Missed Cleavages	Theo. MH+ [Da]	Found in Sample: [S2] F2: Sample	XCorr Sequest HT	Confidence Sequest HT	Percolator q-Value Sequest HT	Percolator PEP Sequest HT
	FALSE	High	[K].QTALVELVK.[H]			0.147642	0.0030601	1	13	1	B4DPP6	B4DPP6 [559-567]	0	1000.6	High	2.01707	High	0.0005835	0.02787
	FALSE	High	[KR].YLYEIAR.[R]			0.30456	0.00588925	1	10	2	B4DPP6	B4DPP6 [171-177]	0	927.493	High	1.64539	High	0.002276	0.1001
	FALSE	High	[K].KVPQVSTPTLVEVSR.[N]			0.000627228	0	1	13	4	B4DPP6	B4DPP6 [447-461]	1	1639.94	High	3.83999	High	0	7.922e-05
FALSE	High	Master Protein	P08779	Keratin, type I cytoskeletal 16 OS=Homo sapiens GN=KRT16 PE=1 SV=4	0	9.77277	9.72516	5	6	1	1	473	51.236	5.05	High		12.8675	5
	Checked	Confidence	Annotated Sequence	Modifications	Modifications in Master Proteins	Qvality PEP	Qvality q-value	# Protein Groups	# Proteins	# PSMs	Master Protein Accessions	Positions in Master Proteins	# Missed Cleavages	Theo. MH+ [Da]	Found in Sample: [S2] F2: Sample	XCorr Sequest HT	Confidence Sequest HT	Percolator q-Value Sequest HT	Percolator PEP Sequest HT
	FALSE	High	[R].LASYLDKVR.[A]			0.027334	0	3	14	2	P02533; P13645; P08779	P02533 [126-134]; P13645 [157-165]; P08779 [128-136]	1	1064.61	High	2.20568	High	0	0.001675
	FALSE	High	[R].LEQEIATYR.[RSH]			0.0668756	0.0030601	4	19	1	B4DE59; P02533; A1A4E9; P08779	B4DE59 [536-544]; P02533 [408-416]; A1A4E9 [398-406]; P08779 [410-418]	0	1122.58	High	2.55169	High	0.0005835	0.007338
	FALSE	High	[R].APSTYGGGLSVSSR.[F]			0.296839	0.00588925	1	1	1	P08779	P08779 [42-55]	0	1338.66	High	1.83043	High	0.002276	0.09549
	FALSE	High	[R].ALEEANADLEVK.[I]			0.0698282	0.0030601	3	13	1	P02533; A1A4E9; P08779	P02533 [135-146]; A1A4E9 [124-135]; P08779 [137-148]	0	1301.66	High	2.34564	High	0.0005835	0.007878
	FALSE	High	[K].TRLEQEIATYR.[RS]			0.115147	0.0030601	3	16	1	P02533; A1A4E9; P08779	P02533 [406-416]; A1A4E9 [396-406]; P08779 [408-418]	1	1379.73	High	1.84783	High	0.0005835	0.01825
FALSE	High	Master Protein	K0A7K7	TNF receptor-associated protein 1 (Fragment) OS=Homo sapiens GN=TRAP1 PE=2 SV=1	0	8.87669	4.14201	3	4	3	1	676	76.88	7.27	High		12.3952	3
	Checked	Confidence	Annotated Sequence	Modifications	Modifications in Master Proteins	Qvality PEP	Qvality q-value	# Protein Groups	# Proteins	# PSMs	Master Protein Accessions	Positions in Master Proteins	# Missed Cleavages	Theo. MH+ [Da]	Found in Sample: [S2] F2: Sample	XCorr Sequest HT	Confidence Sequest HT	Percolator q-Value Sequest HT	Percolator PEP Sequest HT
	FALSE	High	[R].ELISNASDSLEKLR.[H]			0.135152	0.0030601	1	1	1	K0A7K7	K0A7K7 [87-100]	1	1574.84	High	2.08705	High	0.0005835	0.02393
	FALSE	High	[R].GVVDSEEIPLNLSR.[E]			0.000466362	0	1	3	2	K0A7K7	K0A7K7 [361-374]	0	1527.8	High	4.56883	High	0	2.188e-06
	FALSE	High	[R].ELISNASDSLEK.[L]			0.13981	0.0030601	1	1	1	K0A7K7	K0A7K7 [87-98]	0	1305.65	High	2.49199	High	0.0005835	0.02537
FALSE	High	Master Protein	P62979	Ubiquitin-40S ribosomal protein S27a OS=Homo sapiens GN=RPS27A PE=1 SV=2	0	8.40083	21.7949	3	9	3	1	156	17.953	9.64	High		20.111	3
	Checked	Confidence	Annotated Sequence	Modifications	Modifications in Master Proteins	Qvality PEP	Qvality q-value	# Protein Groups	# Proteins	# PSMs	Master Protein Accessions	Positions in Master Proteins	# Missed Cleavages	Theo. MH+ [Da]	Found in Sample: [S2] F2: Sample	XCorr Sequest HT	Confidence Sequest HT	Percolator q-Value Sequest HT	Percolator PEP Sequest HT
	FALSE	High	[K].TITLEVEPSDTIENVK.[A]			0.0185887	0	1	35	1	P62979	P62979 [12-27]	0	1787.93	High	3.64018	High	0	0.0008914
	FALSE	High	[R].TLSDYNIQK.[-EV]			0.21649	0.0030601	1	36	1	P62979	P62979 [55-63]	0	1081.55	High	1.65174	High	0.0005835	0.05417
	FALSE	High	[K].ESTLHLVLR.[L]			0.0700169	0.0030601	1	34	7	P62979	P62979 [64-72]	0	1067.62	High	2.76027	High	0.0005835	0.00792
FALSE	High	Master Protein	P81605	Dermcidin OS=Homo sapiens GN=DCD PE=1 SV=2	0	8.219	23.6364	3	4	3	1	110	11.277	6.54	High		11.848	3
	Checked	Confidence	Annotated Sequence	Modifications	Modifications in Master Proteins	Qvality PEP	Qvality q-value	# Protein Groups	# Proteins	# PSMs	Master Protein Accessions	Positions in Master Proteins	# Missed Cleavages	Theo. MH+ [Da]	Found in Sample: [S2] F2: Sample	XCorr Sequest HT	Confidence Sequest HT	Percolator q-Value Sequest HT	Percolator PEP Sequest HT
	FALSE	High	[K].DAVEDLESVGK.[G]			0.0290371	0	1	1	1	P81605	P81605 [86-96]	0	1161.56	High	3.08601	High	0	0.001844
	FALSE	High	[K].LGKDAVEDLESVGK.[G]			0.00871935	0	1	1	2	P81605	P81605 [83-96]	1	1459.76	High	3.45663	High	0	0.0002585
	FALSE	High	[R].SSLLEKGLDGAK.[K]			0.0928404	0.0030601	1	1	1	P81605	P81605 [63-74]	1	1217.67	High	2.63785	High	0.0005835	0.01267
FALSE	High	Master Protein	A1A4E9	Keratin 13 OS=Homo sapiens GN=KRT13 PE=2 SV=1	0	8.10488	6.9869	4	4	1	1	458	49.555	4.96	High		9.02802	4
	Checked	Confidence	Annotated Sequence	Modifications	Modifications in Master Proteins	Qvality PEP	Qvality q-value	# Protein Groups	# Proteins	# PSMs	Master Protein Accessions	Positions in Master Proteins	# Missed Cleavages	Theo. MH+ [Da]	Found in Sample: [S2] F2: Sample	XCorr Sequest HT	Confidence Sequest HT	Percolator q-Value Sequest HT	Percolator PEP Sequest HT
	FALSE	High	[R].LEQEIATYR.[RSH]			0.0668756	0.0030601	4	19	1	B4DE59; P02533; A1A4E9; P08779	B4DE59 [536-544]; P02533 [408-416]; A1A4E9 [398-406]; P08779 [410-418]	0	1122.58	High	2.55169	High	0.0005835	0.007338
	FALSE	High	[R].ALEEANADLEVK.[I]			0.0698282	0.0030601	3	13	1	P02533; A1A4E9; P08779	P02533 [135-146]; A1A4E9 [124-135]; P08779 [137-148]	0	1301.66	High	2.34564	High	0.0005835	0.007878
	FALSE	High	[R].DAEEWFHAK.[S]			0.0676021	0.0030601	1	4	1	A1A4E9	A1A4E9 [291-299]	0	1132.51	High	2.28285	High	0.0005835	0.007445
	FALSE	High	[K].TRLEQEIATYR.[RS]			0.115147	0.0030601	3	16	1	P02533; A1A4E9; P08779	P02533 [406-416]; A1A4E9 [396-406]; P08779 [408-418]	1	1379.73	High	1.84783	High	0.0005835	0.01825
FALSE	High	Master Protein	P31025	Lipocalin-1 OS=Homo sapiens GN=LCN1 PE=1 SV=1	0	7.36383	15.3409	3	5	3	1	176	19.238	5.58	High		7.56625	3
	Checked	Confidence	Annotated Sequence	Modifications	Modifications in Master Proteins	Qvality PEP	Qvality q-value	# Protein Groups	# Proteins	# PSMs	Master Protein Accessions	Positions in Master Proteins	# Missed Cleavages	Theo. MH+ [Da]	Found in Sample: [S2] F2: Sample	XCorr Sequest HT	Confidence Sequest HT	Percolator q-Value Sequest HT	Percolator PEP Sequest HT
	FALSE	High	[K].NNLEALEDFEKAAGAR.[G]			0.212242	0.0030601	1	1	1	P31025	P31025 [140-155]	1	1747.86	High	1.3907	High	0.0005835	0.05231
	FALSE	High	[R].GLSTESILIPR.[Q]			0.0415696	0	1	2	3	P31025	P31025 [156-166]	0	1185.68	High	2.61067	High	0	0.003331
	FALSE	High	[K].NNLEALEDFEK.[A]			0.0338589	0	1	1	1	P31025	P31025 [140-150]	0	1321.63	High	2.48076	High	0	0.002374
FALSE	High	Master Protein	P19013	Keratin, type II cytoskeletal 4 OS=Homo sapiens GN=KRT4 PE=1 SV=4	0	5.18343	4.86891	2	2	2	1	534	57.25	6.61	High		4.32317	2
	Checked	Confidence	Annotated Sequence	Modifications	Modifications in Master Proteins	Qvality PEP	Qvality q-value	# Protein Groups	# Proteins	# PSMs	Master Protein Accessions	Positions in Master Proteins	# Missed Cleavages	Theo. MH+ [Da]	Found in Sample: [S2] F2: Sample	XCorr Sequest HT	Confidence Sequest HT	Percolator q-Value Sequest HT	Percolator PEP Sequest HT
	FALSE	High	[K].WNLLQQQTTTTSSK.[N]			0.032495	0	1	5	1	P19013	P19013 [183-196]	0	1635.83	High	1.7081	High	0	0.002219
	FALSE	High	[R].NLDLDSIIAEVR.[A]			0.0386131	0	1	7	1	P19013	P19013 [315-326]	0	1357.73	High	2.61508	High	0	0.002954
FALSE	High	Master Protein	B4DR52	Histone H2B OS=Homo sapiens PE=2 SV=1	0	5.12146	9.03614	1	2	1	1	166	18.03	10.32	High		3.22067	1
	Checked	Confidence	Annotated Sequence	Modifications	Modifications in Master Proteins	Qvality PEP	Qvality q-value	# Protein Groups	# Proteins	# PSMs	Master Protein Accessions	Positions in Master Proteins	# Missed Cleavages	Theo. MH+ [Da]	Found in Sample: [S2] F2: Sample	XCorr Sequest HT	Confidence Sequest HT	Percolator q-Value Sequest HT	Percolator PEP Sequest HT
	FALSE	High	[K].AMGIMNSFVNDIFER.[I]	2xOxidation [M2; M5]		0.281866	0.00588925	1	19	1	B4DR52	B4DR52 [59-73]	0	1775.81	High	1.23202	High	0.002276	0.0872
	FALSE	High	[K].AMGIMNSFVNDIFER.[I]			0.004465	0	1	19	1	B4DR52	B4DR52 [59-73]	0	1743.82	High	3.22067	High	0	8.67e-05
FALSE	High	Master Protein	B4DE59	cDNA FLJ60424, highly similar to Junction plakoglobin OS=Homo sapiens PE=2 SV=1	0	3.38	3.73002	2	2	1	1	563	62.577	5.17	High		4.32465	2
	Checked	Confidence	Annotated Sequence	Modifications	Modifications in Master Proteins	Qvality PEP	Qvality q-value	# Protein Groups	# Proteins	# PSMs	Master Protein Accessions	Positions in Master Proteins	# Missed Cleavages	Theo. MH+ [Da]	Found in Sample: [S2] F2: Sample	XCorr Sequest HT	Confidence Sequest HT	Percolator q-Value Sequest HT	Percolator PEP Sequest HT
	FALSE	High	[R].LEQEIATYR.[RSH]			0.0668756	0.0030601	4	19	1	B4DE59; P02533; A1A4E9; P08779	B4DE59 [536-544]; P02533 [408-416]; A1A4E9 [398-406]; P08779 [410-418]	0	1122.58	High	2.55169	High	0.0005835	0.007338
	FALSE	High	[K].LLNDEDPVVVTK.[A]			0.222449	0.0030601	1	7	1	B4DE59	B4DE59 [150-161]	0	1341.73	High	1.77295	High	0.0005835	0.05681
FALSE	High	Master Protein	V9HW26	ATP synthase subunit alpha OS=Homo sapiens GN=HEL-S-123m PE=2 SV=1	0	2.59534	2.35081	1	1	1	1	553	59.714	9.13	High		2.04794	1
	Checked	Confidence	Annotated Sequence	Modifications	Modifications in Master Proteins	Qvality PEP	Qvality q-value	# Protein Groups	# Proteins	# PSMs	Master Protein Accessions	Positions in Master Proteins	# Missed Cleavages	Theo. MH+ [Da]	Found in Sample: [S2] F2: Sample	XCorr Sequest HT	Confidence Sequest HT	Percolator q-Value Sequest HT	Percolator PEP Sequest HT
	FALSE	High	[R].EAYPGDVFYLHSR.[L]			0.0351827	0	1	1	1	V9HW26	V9HW26 [335-347]	0	1553.74	High	2.04794	High	0	0.002539

## Sheet: Sheet1
High	Master Protein	P08238	Heat shock protein HSP 90-beta OS=Homo sapiens GN=HSP90AB1 PE=1 SV=4	0	807.182	63.2597	67	1107	31	1	724	83.212	5.03	High		2836.26	67
Checked	Confidence	Annotated Sequence	Modifications	Modifications in Master Proteins	Qvality PEP	Qvality q-value	# Protein Groups	# Proteins	# PSMs	Master Protein Accessions	Positions in Master Proteins	# Missed Cleavages	Theo. MH+ [Da]	Found in Sample: [S2] F2: Sample	XCorr Sequest HT	Confidence Sequest HT	Percolator q-Value Sequest HT	Percolator PEP Sequest HT
FALSE	High	[R].GFEVVYMTEPIDEYCVQQLK.[E]	2xpar [E9; E13]; 1xCarbamidomethyl [C15]		0.0224833	0	1	5	4	P08238	P08238 [507-526]	0	2478.17	High	3.35882	High	0	0.004305
FALSE	High	[R].YHTSQSGDEMTSLSEYVSR.[M]	2xpar [E9; D/E]		0.0388249	0	1	5	3	P08238	P08238 [457-475]	0	2206.97	High	3.33552	High	0.0005835	0.007
FALSE	High	[K].RGFEVVYMTEPIDEYCVQQLK.[E]	2xpar [E10; E14]; 1xCarbamidomethyl [C16]		0.135859	0.0030601	1	5	1	P08238	P08238 [506-526]	1	2634.27	High	2.26766	High	0.0005835	0.02408
FALSE	High	[R].YHTSQSGDEMTSLSEYVSR.[M]	2xpar [D8; E9]; 1xOxidation [M10]		0.00563293	0	1	5	5	P08238	P08238 [457-475]	0	2222.96	High	2.17579	High	0	0.0001266
FALSE	High	[R].NPDDITQEEYGEFYK.[S]	2xpar [D4; D/E]		0.0143397	0	1	4	3	P08238	P08238 [292-306]	0	1877.82	High	2.49055	High	0	0.000582
FALSE	High	[K].IDIIPNPQER.[T]	1xpar [E9]		0.177138	0.0030601	2	6	3	P08238; Q58FF7	P08238 [73-82]; Q58FF7 [73-82]	0	1209.66	High	1.99955	High	0.0005835	0.08067
FALSE	High	[K].SIYYITGESK.[E]	1xpar [E8]		0.0472545	0	1	6	3	P08238	P08238 [482-491]	0	1175.59	High	2.21131	High	0.0005835	0.02349
FALSE	High	[R].YESLTDPSK.[L]	1xpar [E2]		0.0777756	0.0030601	4	12	1	P07900; P08238; Q58FF6; Q58FF7	P07900 [61-69]; P08238 [56-64]; Q58FF6 [32-40]; Q58FF7 [56-64]	0	1054.51	High	2.04545	High	0.0005835	0.00943
FALSE	High	[K].KHSQFIGYPITLYLEK.[E]	1xpar [E15]		0.0628432	0.0030601	2	4	2	P08238; Q58FF7	P08238 [204-219]; Q58FF7 [183-198]	1	1952.06	High	2.96309	High	0.0005835	0.006611
FALSE	High	[KR].HSQFLGYPITLYLEK.[E]	1xpar [E14]		0.0333981	0	2	6	4	P08238; Q58FF7	P08238 [205-219]; Q58FF7 [184-198]	0	1823.97	High	3.26328	High	0	0.002329
FALSE	High	[K].EQVANSAFVER.[V]	1xpar [E10]		0.0299275	0	2	6	3	P08238; Q58FF7	P08238 [492-502]; Q58FF7 [365-375]	0	1264.63	High	2.65008	High	0	0.001941
FALSE	High	[K].HNDDEQYAWESSAGGSFTVR.[TA]	1xpar [E10]		0.00657653	0	3	7	3	P07900; P08238; Q14568	P07900 [154-173]; P08238 [149-168]; Q14568 [154-173]	0	2270.97	High	4.01728	High	0	0.0001632
FALSE	High	[K].CLELFSELAEDKENYKK.[F]	1xpar [E]; 1xCarbamidomethyl [C1]		0.0057909	0	1	5	9	P08238	P08238 [412-428]	2	2131.04	High	3.95205	High	0	0.0001561
FALSE	High	[K].IRYESLTDPSKLDSGK.[E]	1xpar [D8]		0.234785	0.0030601	3	11	1	P07900; P08238; Q58FF7	P07900 [59-74]; P08238 [54-69]; Q58FF7 [54-69]	2	1823.95	High	2.13457	High	0.0005835	0.06253
FALSE	High	[R].TLTLVDTGIGMTK.[A]	1xpar [D6]; 1xOxidation [M11]		0.0130901	0	3	11	6	P07900; P08238; Q58FG1	P07900 [88-100]; P08238 [83-95]; Q58FG1 [28-40]	0	1380.74	High	3.84111	High	0	0.0005016
FALSE	High	[R].DNSTMGYMMAK.[K]	1xpar [D1]		0.254974	0.0030601	2	6	1	P08238; Q58FF7	P08238 [613-623]; Q58FF7 [486-496]	0	1263.52	High	1.98665	High	0.0005835	0.07251
FALSE	High	[R].ELISNASDALDKIR.[LYC]	1xpar [D]		0.00323916	0	1	11	5	P08238	P08238 [42-55]	1	1559.84	High	3.46926	High	0	5.153e-05
